# Supplementary material for: Crystal Structure of (E)-2-(3,3,3-tri­fluoro­prop-1-en-1-yl)aniline
Source: Acta Crystallogr E Crystallogr Commun. 2018 Sep 18;74(Pt 10):1448–50. doi: 10.1107/S2056989018012756 (PMC6176427; doi:10.1107/S2056989018012756)
Supplement: Supplementary file 1 [file e-74-01448-sup1.cif]

##############################################################################
#                                                                            #
# This CIF contains the data in a paper accepted for publication in          #
# Acta Crystallographica Section E. It conforms to the requirements of       #
# Notes for Authors for Acta Crystallographica Section E, and has been       #
# peer reviewed under the auspices of the IUCr Commission on Journals.       #
#                                                                            #
# Full details of the Crystallographic Information File format               #
# are given in the paper "The Crystallographic Information File (CIF):       #
# a New Standard Archive File for Crystallography" by S. R. Hall, F. H.      #
# Allen and I. D. Brown [Acta Cryst. (1991), A47, 655-685].                  #
#                                                                            #
# The current version of the core CIF dictionary is obtainable from          #
# ftp://ftp.iucr.org/pub/cif_core.dic.                                       #
#                                                                            #
# Software is freely available for graphical display of the structure(s)     #
# in this CIF. For information consult the CIF software page                 #
# http://www.iucr.org/resources/cif/software.                                #
#                                                                            #
# This file may be used for bona fide research purposes within the           #
# scientific community so long as proper attribution is given to the journal # 
# article from which it was obtained.                                        #
#                                                                            #
##############################################################################
data_global
_audit_creation_method     'by CrystalStructure 4.2.2'
_journal_date_recd_electronic     2018-07-13
_journal_date_accepted     2018-09-10
_journal_name_full     'Acta Crystallographica, Section E'
_journal_year     2018
_journal_volume     74
_journal_issue     10
_journal_page_first     1448
_journal_page_last     1450
_journal_paper_category     GO
_journal_paper_doi     10.1107/S2056989018012756
_journal_coeditor_code     IS5499
_publ_contact_author_name     'Keita Tani'
_publ_contact_author_address
;
Division of Natural Sciences
Osaka Kyoiku University
Kashiwara, Osaka 582-8582
Japan
;
_publ_contact_author_email     'ktani@cc.osaka-kyoiku.ac.jp'
_publ_contact_author_fax     '(+81)72-978-3652'
_publ_contact_author_phone     '(+81)72-978-3646'
_publ_section_title
;
Crystal Structure of (<i>E</i>)-2-(3,3,3-trifluoroprop-1-en-1-yl)aniline
;
loop_
    _publ_author_name
    _publ_author_address
    ' Kubono, Koji '
;
  Division of Natural Sciences
Osaka Kyoiku University
Kashiwara, Osaka 582-8582
Japan
;
    'Tani, Keita'
;
Division of Natural Sciences
Osaka Kyoiku University
Kashiwara, Osaka 582-8582
Japan
;
    'Omote, Masaaki'
;
Faculty of Pharmaceutical Sciences
Setsunan University
Hirakata, Osaka 573-0101
Japan
;
    'Ogawa, Futa'
;
Faculty of Pharmaceutical Sciences
Setsunan University
Hirakata, Osaka 573-0101
Japan
;
    'Matsumoto, Taisuke'
;
Institute for Materials Chemistry and Engineering
Kyushu University
Kasuga, Fukuoka 816-8580, Japan
;
_publ_section_synopsis
;
The molecule adopts an <i>E</i> configuration at the C\\db C double bond. The
dihedral angle between the benzene ring and the prop-1-enyl group is
25.4(3)\%. In the crystal, molecules are linked <i>via</i> N---H...F hydrogen
bonds, forming inversion dimers which are linked  into ribbons along the
<i>b</i> axis by C---H...N hydrogen bonds. The ribbons are linked by
N---H...\p and C---H...\p interactions, generating a three-dimensional
network.
;
data_I
_database_code_depnum_ccdc_archive 'CCDC 1866671'
_chemical_name_systematic
;
(<i>E</i>)-2-(3,3,3-trifluoroprop-1-en-1-yl)aniline
;
_chemical_formula_moiety     'C9 H8 F3 N'
_chemical_formula_sum     'C9 H8 F3 N'
_chemical_formula_iupac     'C9 H8 F3 N'
_chemical_formula_weight     187.16
_chemical_melting_point     ?
_space_group_crystal_system     monoclinic
_space_group_name_H-M_alt     'P 1 21/c 1'
_space_group_name_Hall     '-P 2ybc'
loop_
    _space_group_symop_id
    _space_group_symop_operation_xyz
    1 '+X,+Y,+Z'
    2 '-X,1/2+Y,1/2-Z'
    3 '-X,-Y,-Z'
    4 '+X,-1/2-Y,-1/2+Z'
_cell_length_a     7.3925(4)
_cell_length_b     6.2777(3)
_cell_length_c     18.6065(9)
_cell_angle_alpha     90.0000
_cell_angle_beta     96.243(7)
_cell_angle_gamma     90.0000
_cell_volume     858.37(8)
_cell_formula_units_Z     4
_cell_measurement_reflns_used     4006
_cell_measurement_theta_min     4.78
_cell_measurement_theta_max     68.16
_cell_measurement_temperature     123
_exptl_crystal_description     platelet
_exptl_crystal_colour     colourless
_exptl_crystal_size_max     0.400
_exptl_crystal_size_mid     0.260
_exptl_crystal_size_min     0.080
_exptl_crystal_density_diffrn     1.448
_exptl_crystal_density_meas     ?
_exptl_crystal_density_method     'not measured'
_exptl_crystal_F_000     384.00
_exptl_absorpt_coefficient_mu     1.156
_exptl_absorpt_correction_type     multi-scan
_exptl_absorpt_process_details
;
(<i>ABSCOR</i>; Higashi, 1995)
;
_exptl_absorpt_correction_T_min     0.543
_exptl_absorpt_correction_T_max     0.912
_diffrn_ambient_temperature     123
_diffrn_radiation_type     'Cu K\a'
_diffrn_radiation_wavelength     1.54187
_diffrn_measurement_device_type     'Rigaku R-AXIS RAPID'
_diffrn_measurement_method     \w
_diffrn_detector_area_resol_mean     10.000
_diffrn_reflns_number     4753
_diffrn_reflns_av_R_equivalents     0.0488
_diffrn_reflns_theta_min     4.782
_diffrn_reflns_theta_max     68.221
_diffrn_reflns_theta_full     67.687
_diffrn_measured_fraction_theta_max     0.993
_diffrn_measured_fraction_theta_full     0.995
_diffrn_reflns_limit_h_min     -8
_diffrn_reflns_limit_h_max     8
_diffrn_reflns_limit_k_min     -6
_diffrn_reflns_limit_k_max     7
_diffrn_reflns_limit_l_min     -22
_diffrn_reflns_limit_l_max     22
_diffrn_standards_number     0
_diffrn_standards_interval_count     .
_diffrn_standards_decay_%     ?
_refine_special_details
;
    Refinement was performed using all reflections. The weighted
    R-factor (wR) and goodness of fit (S) are based on F^2^.
    R-factor (gt) are based on F. The threshold expression of
    F^2^ > 2.0 sigma(F^2^) is used only for calculating R-factor (gt).
;
_reflns_number_total     1566
_reflns_number_gt     1178
_reflns_threshold_expression     F^2^>2.0\s(F^2^)
_refine_ls_structure_factor_coef     Fsqd
_refine_ls_R_factor_all     0.0795
_refine_ls_R_factor_gt     0.0612
_refine_ls_wR_factor_gt     0.1614
_refine_ls_wR_factor_ref     0.1754
_refine_ls_goodness_of_fit_ref     1.033
_refine_ls_number_reflns     1566
_refine_ls_number_parameters     126
_refine_ls_number_restraints     0
_refine_ls_hydrogen_treatment     mixed
_refine_ls_weighting_scheme     calc
_refine_ls_weighting_details
            'w = 1/[\s^2^(Fo^2^)+(0.1029P)^2^+0.1188P] where P=(Fo^2^+2Fc^2^)/3'
_atom_sites_solution_hydrogens     geom
_atom_sites_solution_primary     direct
_atom_sites_solution_secondary     difmap
_refine_ls_shift/su_max     0.000
_refine_diff_density_max     0.49
_refine_diff_density_min     -0.39
_refine_ls_extinction_method     none
_refine_ls_extinction_coef     ?
loop_
    _atom_type_symbol
    _atom_type_description
    _atom_type_scat_dispersion_real
    _atom_type_scat_dispersion_imag
    _atom_type_scat_source
    'C' 'C' 0.0181 0.0091
;
International Tables for Crystallography
(Vol. C, Tables 4.2.6.8 and 6.1.1.4)
;
    'H' 'H' 0.0000 0.0000
;
International Tables for Crystallography
(Vol. C, Table 6.1.1.4)
;
    'N' 'N' 0.0311 0.0180
;
International Tables for Crystallography
(Vol. C, Tables 4.2.6.8 and 6.1.1.4)
;
    'F' 'F' 0.0727 0.0534
;
International Tables for Crystallography
(Vol. C, Tables 4.2.6.8 and 6.1.1.4)
;
_computing_data_collection
;
RAPID-AUTO (Rigaku, 2006)
;
_computing_cell_refinement
;
RAPID-AUTO (Rigaku, 2006)
;
_computing_data_reduction
;
RAPID-AUTO (Rigaku, 2006)
;
_computing_structure_solution
;
SIR92 (Altomare <i>et al.</i>,  1993)
;
_computing_structure_refinement
;
<i>SHELXL2014/7</i> (Sheldrick, 2015)
;
_computing_molecular_graphics
;
PLATON (Spek, 2009)
;
_computing_publication_material
;
CrystalStructure (Rigaku, 2016)
;
loop_
    _atom_site_type_symbol
    _atom_site_label
    _atom_site_fract_x
    _atom_site_fract_y
    _atom_site_fract_z
    _atom_site_U_iso_or_equiv
    _atom_site_adp_type
    _atom_site_calc_flag
    _atom_site_occupancy
    _atom_site_disorder_assembly
    _atom_site_disorder_group
    F F1 0.2762(3) -0.0078(3) 0.52691(8) 0.0597(7) Uani d 1 . .
    F F2 0.3860(2) -0.3171(3) 0.51696(8) 0.0569(6) Uani d 1 . .
    F F3 0.0979(2) -0.2730(4) 0.50888(9) 0.0661(7) Uani d 1 . .
    N N4 0.3895(3) 0.4055(4) 0.31939(13) 0.0343(6) Uani d 1 . .
    C C5 0.3078(3) 0.2521(4) 0.27331(13) 0.0272(6) Uani d 1 . .
    C C6 0.2853(3) 0.2886(4) 0.19799(12) 0.0293(6) Uani d 1 . .
    H H6 0.3289 0.4171 0.1791 0.035 Uiso calc 1 . .
    C C7 0.2009(3) 0.1398(4) 0.15202(13) 0.0311(6) Uani d 1 . .
    H H7 0.1863 0.1670 0.1015 0.037 Uiso calc 1 . .
    C C8 0.1362(4) -0.0502(4) 0.17775(12) 0.0311(6) Uani d 1 . .
    H H8 0.0788 -0.1528 0.1453 0.037 Uiso calc 1 . .
    C C9 0.1567(3) -0.0871(4) 0.25119(12) 0.0276(6) Uani d 1 . .
    H H9 0.1123 -0.2164 0.2691 0.033 Uiso calc 1 . .
    C C10 0.2413(3) 0.0608(4) 0.30004(11) 0.0220(6) Uani d 1 . .
    C C11 0.2527(3) 0.0253(4) 0.37877(12) 0.0276(6) Uani d 1 . .
    H H11 0.2651 0.1475 0.4090 0.033 Uiso calc 1 . .
    C C12 0.2471(3) -0.1615(4) 0.41076(12) 0.0310(6) Uani d 1 . .
    H H12 0.2410 -0.2856 0.3814 0.037 Uiso calc 1 . .
    C C13 0.2497(4) -0.1887(4) 0.48945(13) 0.0346(7) Uani d 1 . .
    H H4A 0.448(4) 0.362(6) 0.3618(18) 0.070(11) Uiso d 1 . .
    H H4B 0.448(5) 0.497(5) 0.2944(18) 0.067(11) Uiso d 1 . .
loop_
    _atom_site_aniso_label
    _atom_site_aniso_U_11
    _atom_site_aniso_U_22
    _atom_site_aniso_U_33
    _atom_site_aniso_U_12
    _atom_site_aniso_U_13
    _atom_site_aniso_U_23
    F1 0.1045(18) 0.0494(12) 0.0245(8) 0.0050(11) 0.0032(10) -0.0071(8)
    F2 0.0673(13) 0.0635(13) 0.0370(10) 0.0222(10) -0.0073(9) 0.0154(8)
    F3 0.0571(12) 0.1073(17) 0.0329(9) -0.0274(11) -0.0002(8) 0.0251(10)
    N4 0.0379(14) 0.0297(13) 0.0346(13) -0.0050(11) 0.0003(11) -0.0022(11)
    C5 0.0267(13) 0.0255(13) 0.0292(13) 0.0036(11) 0.0021(10) -0.0008(11)
    C6 0.0319(14) 0.0290(14) 0.0271(13) 0.0045(12) 0.0035(10) 0.0050(11)
    C7 0.0310(14) 0.0389(16) 0.0236(12) 0.0041(12) 0.0035(10) 0.0037(11)
    C8 0.0332(15) 0.0355(15) 0.0239(13) -0.0023(12) 0.0000(11) -0.0043(11)
    C9 0.0295(13) 0.0276(14) 0.0254(12) 0.0026(12) 0.0009(10) 0.0004(11)
    C10 0.0211(13) 0.0241(13) 0.0201(11) 0.0020(10) -0.0010(9) -0.0007(10)
    C11 0.0295(15) 0.0293(14) 0.0232(12) 0.0010(11) -0.0008(10) -0.0024(10)
    C12 0.0388(15) 0.0315(15) 0.0218(12) 0.0012(12) -0.0008(11) 0.0002(11)
    C13 0.0400(16) 0.0373(16) 0.0254(13) 0.0004(13) -0.0013(11) 0.0035(11)
_geom_special_details
;
 All esds (except the esd in the dihedral angle between two l.s. planes)
 are estimated using the full covariance matrix.  The cell esds are taken
 into account individually in the estimation of esds in distances, angles
 and torsion angles; correlations between esds in cell parameters are only
 used when they are defined by crystal symmetry.  An approximate (isotropic)
 treatment of cell esds is used for estimating esds involving l.s. planes.
;
loop_
    _geom_bond_atom_site_label_1
    _geom_bond_atom_site_label_2
    _geom_bond_site_symmetry_2
    _geom_bond_distance
    _geom_bond_publ_flag
    F1 C13 . 1.336(3) ?
    F2 C13 . 1.348(3) ?
    F3 C13 . 1.326(3) ?
    N4 C5 . 1.383(3) ?
    N4 H4A . 0.90(3) ?
    N4 H4B . 0.88(3) ?
    C5 C10 . 1.409(3) ?
    C5 C6 . 1.412(3) ?
    C6 C7 . 1.371(3) ?
    C6 H6 . 0.9500 ?
    C7 C8 . 1.389(4) ?
    C7 H7 . 0.9500 ?
    C8 C9 . 1.378(3) ?
    C8 H8 . 0.9500 ?
    C9 C10 . 1.398(3) ?
    C9 H9 . 0.9500 ?
    C10 C11 . 1.475(3) ?
    C11 C12 . 1.318(3) ?
    C11 H11 . 0.9500 ?
    C12 C13 . 1.472(3) ?
    C12 H12 . 0.9500 ?
loop_
    _geom_angle_atom_site_label_1
    _geom_angle_atom_site_label_2
    _geom_angle_atom_site_label_3
    _geom_angle_site_symmetry_1
    _geom_angle_site_symmetry_3
    _geom_angle
    _geom_angle_publ_flag
    C5 N4 H4A . . 118(2) ?
    C5 N4 H4B . . 109(2) ?
    H4A N4 H4B . . 116(3) ?
    N4 C5 C10 . . 121.3(2) ?
    N4 C5 C6 . . 119.9(2) ?
    C10 C5 C6 . . 118.7(2) ?
    C7 C6 C5 . . 120.3(2) ?
    C7 C6 H6 . . 119.8 ?
    C5 C6 H6 . . 119.8 ?
    C6 C7 C8 . . 121.4(2) ?
    C6 C7 H7 . . 119.3 ?
    C8 C7 H7 . . 119.3 ?
    C9 C8 C7 . . 118.7(2) ?
    C9 C8 H8 . . 120.6 ?
    C7 C8 H8 . . 120.6 ?
    C8 C9 C10 . . 121.8(2) ?
    C8 C9 H9 . . 119.1 ?
    C10 C9 H9 . . 119.1 ?
    C9 C10 C5 . . 119.0(2) ?
    C9 C10 C11 . . 121.2(2) ?
    C5 C10 C11 . . 119.7(2) ?
    C12 C11 C10 . . 125.6(2) ?
    C12 C11 H11 . . 117.2 ?
    C10 C11 H11 . . 117.2 ?
    C11 C12 C13 . . 123.7(2) ?
    C11 C12 H12 . . 118.1 ?
    C13 C12 H12 . . 118.1 ?
    F3 C13 F1 . . 106.1(2) ?
    F3 C13 F2 . . 106.1(2) ?
    F1 C13 F2 . . 104.4(2) ?
    F3 C13 C12 . . 113.4(2) ?
    F1 C13 C12 . . 113.9(2) ?
    F2 C13 C12 . . 112.1(2) ?
loop_
    _geom_torsion_atom_site_label_1
    _geom_torsion_atom_site_label_2
    _geom_torsion_atom_site_label_3
    _geom_torsion_atom_site_label_4
    _geom_torsion_site_symmetry_1
    _geom_torsion_site_symmetry_2
    _geom_torsion_site_symmetry_3
    _geom_torsion_site_symmetry_4
    _geom_torsion
    _geom_torsion_publ_flag
    N4 C5 C6 C7 . . . . -178.5(2) ?
    C10 C5 C6 C7 . . . . -0.3(4) ?
    C5 C6 C7 C8 . . . . -0.3(4) ?
    C6 C7 C8 C9 . . . . 0.5(4) ?
    C7 C8 C9 C10 . . . . -0.3(4) ?
    C8 C9 C10 C5 . . . . -0.2(4) ?
    C8 C9 C10 C11 . . . . 176.3(2) ?
    N4 C5 C10 C9 . . . . 178.7(2) ?
    C6 C5 C10 C9 . . . . 0.5(3) ?
    N4 C5 C10 C11 . . . . 2.2(4) ?
    C6 C5 C10 C11 . . . . -176.1(2) ?
    C9 C10 C11 C12 . . . . 24.6(4) ?
    C5 C10 C11 C12 . . . . -158.9(3) ?
    C10 C11 C12 C13 . . . . -176.8(2) ?
    C11 C12 C13 F3 . . . . 115.4(3) ?
    C11 C12 C13 F1 . . . . -6.2(4) ?
    C11 C12 C13 F2 . . . . -124.5(3) ?
loop_
    _geom_hbond_atom_site_label_D
    _geom_hbond_atom_site_label_H
    _geom_hbond_atom_site_label_A
    _geom_hbond_site_symmetry_D
    _geom_hbond_site_symmetry_H
    _geom_hbond_site_symmetry_A
    _geom_hbond_distance_DH
    _geom_hbond_distance_HA
    _geom_hbond_distance_DA
    _geom_hbond_angle_DHA
    _geom_hbond_publ_flag
    N4 H4A F2 . . 3_656 0.90(3) 2.46(4) 3.352(3) 169(3) yes
    C12 H12 N4 . . 1_545 0.95 2.56 3.432(4) 152 yes
    N4 H4B Cg1 . . 2_655 0.88(3) 2.59(4) 3.315(2) 140(3) yes
    C9 H9 Cg1 . . 2_545 0.95 2.73 3.480(3) 136 yes
_shelx_hkl_file
;
   0   0   2   62.41    2.23
   0   0   2   54.90    2.67
   0   0  -2   60.16    2.26
   0   0  -2   60.18    2.98
   0   0   3    5.87    1.99
   0   0   3    6.30    1.79
   0   0  -3    8.34    2.09
   0   0  -3    7.07    1.98
   0   0   4 8042.67  718.71
   0   0   4 8193.27  749.13
   0   0  -4 8097.64  723.48
   0   0  -4 8195.86  755.59
   0   0   5    2.68    1.34
   0   0   5    5.80    3.34
   0   0  -5    1.90    1.35
   0   0  -5    3.30    2.23
   0   0   6 8112.76  747.86
   0   0   6 7710.07  723.42
   0   0  -6 8312.24  759.98
   0   0  -6 8341.64  785.59
   0   0   7    0.70    0.98
   0   0   7    0.49    1.46
   0   0  -7   -0.90    0.92
   0   0  -7   -0.69    1.64
   0   0   8 1066.51   52.26
   0   0   8  971.68   49.20
   0   0  -8  987.74   48.21
   0   0  -8 1029.63   51.01
   0   0  -8 1035.17   53.05
   0   0   9    2.67    1.19
   0   0   9   -1.54    2.01
   0   0  -9    1.34    1.82
   0   0  -9    1.60    1.26
   0   0  -9    0.97    2.20
   0   0  10 1699.30   91.87
   0   0  10 1672.70   96.17
   0   0 -10 1581.22   93.48
   0   0 -10 1649.92   91.84
   0   0 -10 1774.03  103.22
   0   0  11    0.16    1.20
   0   0  11    1.51    1.97
   0   0 -11   -1.73    1.87
   0   0 -11    0.10    1.21
   0   0 -11    5.05    2.18
   0   0  12  332.28   18.60
   0   0  12  325.14   18.92
   0   0 -12  300.64   18.11
   0   0  13    1.37    2.40
   0   0  14   42.23    6.31
   0   0  15    0.63    2.69
   0   0  16   27.64    6.23
   0   0  17   -0.84    3.09
   0   0  18  137.18   13.31
   0   0  19    4.12    3.61
   0   0  20    6.44    3.80
   0   0  21   -1.09    2.47
   0   0 -21    2.25    2.37
   0   0  22   11.55    3.45
   0   1   0    0.72    0.17
   0   1   0    1.30    0.94
   0   1   0    0.00    0.90
   0  -1   0    0.64    0.83
   0  -1   0    0.23    0.98
   0  -1   0    0.82    0.30
   0   1   1  565.04   19.68
   0   1   1  508.78   19.03
   0   1   1  524.55   14.66
   0   1  -1  528.23   17.30
   0   1   1  557.08   15.34
   0   1  -1  543.40   20.08
   0   1  -1  611.38   19.75
   0  -1  -1  563.74   19.62
   0  -1  -1  554.35   21.08
   0  -1   1  545.87   15.61
   0   1   2   26.00    2.45
   0   1   2   26.34    1.45
   0   1   2   26.01    2.89
   0   1   2   26.38    1.63
   0   1  -2   28.25    2.11
   0   1  -2   29.20    1.52
   0  -1   2   31.36    1.43
   0  -1  -2   28.37    3.32
   0  -1   2   28.83    1.81
   0   1   3 1009.91   43.51
   0   1  -3 1039.65   44.40
   0   1   3  912.00   41.52
   0   1   3  940.13   38.97
   0   1  -3 1049.98   37.80
   0  -1   3 1045.17   37.83
   0  -1   3 1035.92   42.87
   0  -1  -3  985.33   46.34
   0  -1  -3  973.88   39.75
   0  -1  -3 1048.55   50.31
   0   1   4   17.17    2.52
   0   1   4   17.79    3.21
   0   1   4   18.23    2.27
   0   1  -4   17.19    1.44
   0   1  -4   17.25    0.99
   0   1  -4   17.14    2.73
   0  -1  -4   19.17    1.93
   0  -1  -4   20.45    3.17
   0  -1  -4   18.55    2.23
   0  -1   4   17.95    2.47
   0   1   5  237.71   11.19
   0   1   5  224.62    9.73
   0   1  -5  226.77    6.10
   0   1  -5  209.04    6.86
   0   1  -5  238.32   15.05
   0  -1   5  228.08   10.45
   0  -1  -5  223.16   11.26
   0  -1  -5  218.54    9.57
   0   1   6  943.92   44.01
   0   1  -6  890.25   33.55
   0   1   6  869.00   45.19
   0   1  -6  912.15   33.64
   0   1  -6  916.44   42.46
   0  -1   6  908.91   42.27
   0  -1  -6  864.93   41.04
   0  -1  -6  865.37   39.80
   0   1   7  245.68   12.02
   0   1  -7  228.00    7.25
   0   1   7  229.18   10.89
   0   1  -7  235.32    7.18
   0   1  -7  252.29   12.36
   0  -1  -7  233.74   11.28
   0  -1  -7  228.98   11.33
   0  -1   7  273.54   12.55
   0   1   8  341.30   20.21
   0   1  -8  282.70   10.12
   0   1   8  328.70   15.28
   0   1  -8  338.55   12.01
   0   1  -8  345.46   17.26
   0  -1  -8  358.45   16.47
   0  -1  -8  333.96   15.93
   0  -1   8  349.43   16.82
   0   1   9  669.33   32.22
   0   1   9  631.52   30.79
   0   1  -9  684.46   33.98
   0  -1   9  675.57   33.28
   0  -1  -9  686.87   33.45
   0   1  10  509.32   24.30
   0   1  10  473.41   23.71
   0   1  10  453.13   22.94
   0   1 -10  499.74   25.60
   0  -1  10  493.11   25.18
   0  -1 -10  504.36   24.48
   0   1  11  199.42   11.29
   0   1  11  191.06   11.65
   0   1  11  185.76   11.07
   0   1 -11  195.25   12.41
   0  -1  11  196.75   17.16
   0  -1 -11  186.77   11.13
   0   1  12  111.20   11.66
   0   1  12  120.35    9.10
   0   1  12  109.59    8.47
   0  -1  12  127.84    9.51
   0   1  13  200.62   12.67
   0   1  13  218.67   19.34
   0  -1  13  236.49   15.11
   0  -1 -13  186.26   13.03
   0   1  14   83.01    8.47
   0  -1  14   87.43    8.97
   0   1  15    3.10    3.14
   0  -1  15    2.29    3.45
   0   1  16   -0.89    2.67
   0  -1  16   -0.12    2.83
   0   1  17  179.64   15.27
   0  -1  17  192.64   16.35
   0   1  18  258.06   19.44
   0  -1  18  265.84   28.18
   0   1  19   13.67    4.79
   0   1 -19   15.19    5.52
   0  -1  19   16.13    5.19
   0   1 -20   17.04    6.14
   0   1  20   24.62    5.12
   0  -1  20   27.97    5.76
   0   1  21   30.07    4.82
   0   1 -21   13.75    5.24
   0  -1  21   29.23    5.07
   0   1 -22    1.67    2.44
   0   1  22    7.12    2.48
   0  -1  22    6.52    2.71
   0   2   0  173.97    8.17
   0   2   0  174.18    7.94
   0  -2   0  187.92    8.64
   0  -2   0  186.28    7.75
   0   2   1  839.35   36.59
   0   2  -1  835.49   36.74
   0   2   1  812.97   36.45
   0   2  -1  862.42   40.36
   0   2  -1  814.97   27.23
   0  -2   1  840.63   37.77
   0  -2  -1  858.13   38.32
   0  -2   1  823.30   26.06
   0  -2  -1  877.07   37.98
   0   2   2  686.09   28.80
   0   2  -2  654.84   24.05
   0   2   2  672.57   30.12
   0   2   2  680.61   22.45
   0   2  -2  674.59   29.62
   0   2   2  689.47   21.19
   0   2  -2  725.31   27.78
   0  -2   2  648.74   21.22
   0  -2  -2  703.27   38.12
   0  -2  -2  715.34   29.72
   0  -2   2  672.99   25.15
   0   2   3  104.23    5.55
   0   2  -3  103.39    3.78
   0   2   3   97.75    6.57
   0   2   3  100.77    4.40
   0   2  -3  106.67    4.10
   0   2   3   98.14    2.83
   0   2  -3   98.36    6.45
   0  -2  -3  105.19    5.22
   0  -2   3   98.05    4.36
   0  -2  -3   97.61    6.94
   0  -2   3  103.71    3.66
   0   2   4 1086.23   51.64
   0   2  -4 1152.44   50.49
   0   2   4 1054.59   53.13
   0   2   4 1119.80   47.37
   0   2  -4 1152.66   47.73
   0   2   4 1079.94   44.94
   0   2  -4 1108.54   54.52
   0  -2  -4 1139.25   52.43
   0  -2   4 1144.39   48.66
   0  -2  -4 1089.75   56.10
   0  -2   4 1036.13   44.90
   0   2   5  324.33   14.70
   0   2   5  341.48   16.62
   0   2   5  338.43   12.35
   0   2  -5  313.08   10.02
   0   2   5  312.55   11.13
   0   2  -5  341.77   16.35
   0   2  -5  344.28   13.30
   0   2  -5  308.72    9.17
   0  -2  -5  320.15   17.05
   0  -2   5  347.04   12.98
   0  -2  -5  348.34   13.23
   0   2   6   17.79    2.84
   0   2   6   20.27    3.64
   0   2   6   19.70    2.17
   0   2   6   17.00    1.98
   0   2  -6   16.55    2.50
   0  -2   6   17.32    2.35
   0  -2  -6   13.43    3.85
   0   2   7  101.13    7.71
   0   2   7  109.01    5.72
   0   2   7   96.27    5.23
   0   2  -7  110.08    6.38
   0  -2   7  103.83    6.15
   0  -2  -7  102.04    8.08
   0   2   8  513.73   26.33
   0   2   8  503.71   22.61
   0   2   8  459.87   21.74
   0   2  -8  532.30   24.72
   0  -2   8  493.39   23.34
   0  -2  -8  477.90   25.58
   0   2   9    6.45    2.81
   0   2   9    5.96    2.15
   0   2  -9    7.44    2.39
   0   2   9    5.29    2.08
   0  -2  -9    0.85    2.08
   0  -2  -9    8.29    2.81
   0  -2   9    5.77    2.35
   0   2  10  348.22   20.40
   0   2  10  346.13   17.85
   0   2 -10  358.81   18.93
   0   2  10  327.46   17.54
   0  -2  10  361.26   18.69
   0   2  11    7.18    2.85
   0   2  11   -0.23    2.40
   0   2 -11    4.29    2.65
   0   2  11    5.04    2.41
   0  -2 -11    0.86    2.59
   0  -2 -11    9.34    4.60
   0  -2  11    4.63    2.57
   0   2  12  268.26   17.46
   0   2  12  244.95   15.16
   0  -2  12  265.48   16.49
   0   2  13  699.16   41.84
   0   2  13  650.88   37.66
   0  -2  13  715.22   41.46
   0   2  14  581.75   45.51
   0   2  14  566.26   34.48
   0  -2  14  605.21   37.10
   0   2  15    6.68    3.42
   0   2 -15    4.23    4.79
   0   2  15    2.44    3.45
   0  -2  15    7.24    3.76
   0   2  16    7.19    3.95
   0   2 -16    7.33    5.40
   0  -2  16    9.82    6.63
   0   2  17  163.98   14.30
   0   2 -17  177.70   18.74
   0  -2  17  182.32   15.07
   0   2  18   56.02    7.75
   0   2 -18   57.05   10.10
   0  -2  18   67.73    8.21
   0   2 -19   22.48    6.17
   0   2  19   19.97    4.76
   0  -2  19   23.49    5.33
   0   2  20   54.95    6.33
   0   2 -20   51.06    8.26
   0  -2  20   70.80    7.39
   0   2  21    2.93    1.84
   0   2 -21    4.58    4.40
   0  -2  21    2.67    3.96
   0   3   0    3.65    1.92
   0   3   0    2.78    1.84
   0  -3   0    0.56    2.86
   0   3   1  998.30   49.26
   0   3   1 1002.05   51.39
   0   3  -1 1004.09   49.98
   0   3  -1 1038.22   50.81
   0  -3   1 1028.74   49.61
   0  -3  -1 1058.10   53.59
   0  -3  -1 1077.24   54.30
   0   3   2  395.68   23.18
   0   3   2  390.55   19.56
   0   3  -2  385.30   18.60
   0   3  -2  412.70   17.72
   0  -3   2  411.19   17.07
   0  -3  -2  428.94   19.89
   0  -3  -2  410.41   20.52
   0   3   3  258.92   12.35
   0   3   3  249.61   13.83
   0   3  -3  241.12   12.93
   0   3  -3  252.97   10.82
   0  -3   3  256.97   10.68
   0  -3  -3  272.98   13.10
   0  -3  -3  262.94   14.70
   0   3   4  735.69   34.19
   0   3  -4  669.21   32.61
   0   3   4  754.01   38.37
   0   3  -4  612.64   27.14
   0  -3   4  582.71   29.31
   0  -3  -4  735.17   38.03
   0  -3  -4  712.03   37.26
   0   3   5  261.84   13.66
   0   3   5  266.95   16.04
   0   3  -5  248.22   14.26
   0  -3  -5  263.71   12.04
   0  -3  -5  261.05   16.60
   0   3   6   59.30    5.21
   0   3   6   59.34    6.36
   0   3  -6   55.00    5.74
   0   3  -6   42.48    3.41
   0  -3   6   44.83    2.82
   0  -3  -6   56.36    6.93
   0   3   7 1109.09   60.20
   0   3   7 1009.15   57.56
   0   3  -7 1003.58   56.10
   0  -3   7  875.48   43.47
   0  -3  -7  981.86   59.07
   0   3   8    5.90    3.89
   0   3  -8   12.45    3.87
   0  -3   8   10.74    2.38
   0  -3   8    5.88    2.11
   0  -3  -8   11.48    4.12
   0   3   9   48.71    6.78
   0   3  -9   45.89    7.12
   0  -3   9   42.13    4.63
   0  -3   9   36.11    4.27
   0   3  10  256.74   17.96
   0   3 -10  316.37   22.17
   0  -3  10  274.12   16.06
   0  -3  10  252.83   15.21
   0   3  11  120.88   11.02
   0   3 -11  131.33   13.46
   0  -3  11  103.49    8.86
   0   3  12  256.74   18.83
   0   3 -12  263.82   22.72
   0  -3  12  225.86   15.78
   0   3  13   14.63    5.35
   0   3 -13   15.97    6.66
   0  -3  13   14.76    4.30
   0   3  14  390.81   27.43
   0   3 -14  400.61   32.13
   0  -3  14  337.94   23.91
   0   3  15    3.66    3.57
   0   3 -15    6.34    4.43
   0  -3  15    1.14    3.17
   0   3  16    3.33    3.65
   0   3 -16    3.05    4.72
   0  -3  16    6.35    3.26
   0   3  17    5.56    3.74
   0   3 -17    8.55    5.08
   0  -3  17    7.30    3.50
   0   3 -18    6.28    5.51
   0  -3  18   -0.02    3.99
   0  -3 -18    1.34    2.42
   0   3 -19    7.23    3.60
   0  -3  19    3.32    2.52
   0   3 -20    8.55    3.50
   0   4   0  189.03   11.97
   0   4   0  212.49   13.75
   0  -4   0  180.15   11.00
   0   4   1    0.86    2.23
   0   4  -1    3.71    2.47
   0   4   1    2.78    2.71
   0   4  -1   -1.47    2.33
   0  -4  -1    5.02    2.22
   0  -4   1    1.56    1.80
   0   4   2  118.00    8.48
   0   4  -2  114.53    8.69
   0   4   2  133.30   10.78
   0   4  -2  118.25    9.10
   0  -4  -2  118.83    9.31
   0  -4   2  108.06    7.49
   0   4   3  147.98    9.89
   0   4   3  163.90   13.07
   0   4  -3  148.49   15.10
   0  -4  -3  150.88   10.24
   0  -4  -3  162.13   18.23
   0   4   4  369.32   20.06
   0   4   4  395.53   24.70
   0   4  -4  370.16   20.94
   0  -4  -4  378.12   20.73
   0  -4  -4  384.13   24.33
   0   4   5  135.94    9.79
   0   4   5  149.09   12.57
   0   4  -5  132.42   10.23
   0  -4  -5  136.11    9.64
   0   4   6   18.66    4.12
   0   4   6   25.36    5.65
   0   4  -6   18.90    4.61
   0   4   7   30.44    5.22
   0   4   7   36.23    7.00
   0   4  -7   32.41    5.78
   0   4   8   58.73    8.77
   0   4  -8   53.50    7.79
   0   4   9    4.92    6.41
   0   4  -9    5.38    4.07
   0   4  10   62.48    9.63
   0   4 -10   63.02    9.73
   0   4  11  656.06   44.78
   0   4 -11  618.09   44.80
   0   4  12  210.29   19.40
   0   4 -12  214.24   20.67
   0   4  13   16.30    5.69
   0   4 -13   11.79    6.62
   0   4  14   -0.42    3.54
   0   4 -14    3.38    3.92
   0   4  15  241.00   19.33
   0   4 -15  242.53   22.10
   0   4  16    4.32    3.39
   0   4 -16    1.62    4.11
   0   4  17   51.84    6.72
   0   4 -17   46.60    8.22
   0   4 -18    6.45    3.35
   0  -4 -18    2.55    2.32
   0   5   0    3.74    2.83
   0   5   0   -1.05    3.29
   0   5   1  139.69   11.54
   0   5   1  128.09   13.69
   0   5  -1  134.18   11.62
   0   5   2  348.74   22.17
   0   5   2  376.63   27.76
   0   5  -2  367.03   23.38
   0   5   3   52.58    6.81
   0   5   3   52.70    9.10
   0   5  -3   51.04    7.67
   0   5   4   60.37    7.91
   0   5   4   73.92   10.60
   0   5  -4   71.33    8.74
   0   5   5   22.64    5.11
   0   5   5   26.58    7.43
   0   5  -5   24.35    5.98
   0   5   6   14.32    4.89
   0   5   6   26.74   10.66
   0   5  -6   23.81    5.64
   0   5   7    4.12    4.13
   0   5  -7    1.93    5.61
   0   5   8    9.47    5.06
   0   5  -8    4.08    6.84
   0   5   9    5.91    4.83
   0   5  10    2.09    3.27
   0   5 -10   -1.54    3.20
   0   5  11    9.71    4.89
   0   5 -11    2.80    4.86
   0   5  12    6.59    4.40
   0   5 -12    1.52    4.49
   0   5  13   49.01   13.59
   0   5 -13   48.05    8.98
   0   5  14   17.37    5.13
   0   5 -14   15.25    5.68
   0   5  15    7.72    3.66
   0   5 -15    1.64    6.49
   0   5  16    0.72    2.51
   0   5 -16    2.05    2.76
   0   6   0   -0.62    2.69
   0   6   1    2.71    3.01
   0   6  -1    1.30    3.16
   0   6   2  456.76   30.54
   0   6   2  468.96   36.47
   0   6  -2  530.40   32.61
   0   6   3    5.43    3.59
   0   6   3    5.62    4.52
   0   6  -3    4.88    3.93
   0   6   4   20.60    5.52
   0   6   4   22.96    6.94
   0   6  -4   29.26    5.97
   0   6   5    0.77    2.64
   0   6   5    0.52    3.20
   0   6  -5    0.30    2.85
   0   6   6   15.30    5.86
   0   6  -6   15.25    5.15
   0   6   7   52.53    8.83
   0   6  -7   46.85    7.62
   0   6   8   48.53    8.34
   0   6  -8   43.84    7.57
   0   6   9    1.09    2.97
   0   6  -9    0.14    2.79
   0   6  10   12.89    5.07
   0   6 -10   13.38    5.33
   0   6  11    2.94    6.08
   0   6 -11    5.60    3.84
   0   6  12    2.67    2.83
   0   6 -12   -0.45    2.95
   0   6  13   10.22    4.02
   0   6 -13   13.56    3.97
   0   7   0   -0.40    1.81
   0   7   1    5.55    2.52
   0   7  -1    5.47    2.67
   0   7  -2    1.36    2.13
   0   7  -3   20.31    6.21
   0   7   4   -0.28    2.06
   0   7  -4    1.85    2.03
   0   7   5   12.54    3.86
   0   7  -5   15.48    3.66
   0   7   6    7.96    3.20
   0   7  -6   10.18    3.04
   0   7   7    1.99    2.16
   0   7  -7    1.61    2.06
   0   7   8   19.49    3.57
   0   7  -8   22.00    4.22
  -1   0  22    7.51    3.15
   1   0 -21    2.27    2.01
  -1   0  21    2.28    2.84
   1   0 -20   30.25    8.14
  -1   0  20  126.89    9.29
   1   0 -19    1.90    2.89
  -1   0  19    1.16    3.08
  -1   0  18    6.29    4.11
  -1   0  17    0.09    2.51
  -1   0  16  217.80   17.07
  -1   0  15    2.59    3.13
  -1   0  14  319.28   20.35
   1   0 -13    1.30    1.81
   1   0 -13    0.85    1.73
  -1   0  13   -0.11    2.39
   1   0 -12  721.55   36.84
   1   0 -12  645.83   35.34
   1   0 -12  787.83   42.46
  -1   0  12  765.04   40.22
   1   0 -11    0.74    1.67
   1   0 -11    0.68    1.61
   1   0 -11    1.80    1.52
   1   0 -11    1.59    2.29
  -1   0  11    0.97    2.16
   1   0 -10   13.66    2.28
   1   0 -10   12.75    2.31
   1   0 -10   12.36    3.51
  -1   0  10    9.89    2.61
  -1   0  10   13.30    3.33
   1   0  -9   -0.66    1.18
   1   0  -9    2.22    1.80
  -1   0   9   -1.24    1.32
  -1   0   9    1.84    1.64
   1   0  -8 7080.93  654.50
   1   0  -8 8032.24  735.68
  -1   0   8 6856.01  644.42
  -1   0   8 7238.43  666.64
   1   0  -7   -1.35    1.42
   1   0  -7    3.15    1.85
  -1   0   7    3.05    1.52
  -1   0   7   -0.28    1.78
   1   0  -6  451.38   19.01
   1   0  -6  465.08   21.16
  -1   0   6  447.33   20.09
  -1   0   6  458.49   20.83
   1   0  -5    0.68    2.34
   1   0  -5    1.77    1.70
  -1   0   5    0.61    1.58
  -1   0   5    1.90    1.69
   1   0  -4   31.46    3.27
   1   0  -4   35.61    3.57
  -1   0   4   36.00    3.48
  -1   0   4   34.07    3.57
   1   0  -3   -0.26    1.27
   1   0  -3   -0.93    1.21
  -1   0   3   -0.40    1.30
  -1   0   3    0.07    2.10
   1   0  -2  185.01    5.91
   1   0  -2  169.34    6.85
   1   0  -2  169.36    6.48
  -1   0   2  161.90    6.05
   1   0  -1    1.72    0.40
   1   0  -1    3.08    1.06
   1   0  -1    2.08    1.07
   1   0  -1    2.70    1.01
  -1   0   1    1.67    0.43
  -1   0   1    0.88    0.89
   1   0   0   17.34    1.04
   1   0   0   18.91    1.69
   1   0   0   15.32    2.79
  -1   0   0   20.85    1.67
  -1   0   0   15.34    1.64
  -1   0   0   16.01    1.57
   1   0   1   -0.26    0.82
   1   0   1    1.37    1.50
  -1   0  -1   -0.17    0.75
  -1   0  -1    0.30    0.77
  -1   0  -1    0.87    0.90
   1   0   2  149.60    4.83
   1   0   2  141.69    6.19
  -1   0  -2  151.26    6.69
  -1   0  -2  150.47    6.86
  -1   0  -2  145.56    6.26
   1   0   3    0.87    0.68
   1   0   3    2.56    1.31
   1   0   3   -0.82    1.25
  -1   0  -3   -0.97    1.49
  -1   0  -3   -0.53    0.78
   1   0   4   32.04    1.92
   1   0   4   31.88    3.39
   1   0   4   29.50    3.34
  -1   0  -4   34.45    4.15
  -1   0  -4   35.41    3.40
   1   0   5    1.03    0.77
   1   0   5    1.67    1.63
   1   0   5    2.57    1.56
  -1   0  -5    1.47    1.85
  -1   0  -5    0.22    0.85
   1   0   6  984.86   39.95
   1   0   6  927.68   45.17
   1   0   6  889.40   43.36
  -1   0  -6  982.85   48.15
  -1   0  -6  958.30   39.38
   1   0   7   -0.50    0.83
   1   0   7   -1.31    1.73
   1   0   7    1.33    1.68
  -1   0  -7    4.85    1.88
  -1   0  -7    0.97    0.86
   1   0   8 2151.06  115.69
   1   0   8 2131.41  129.41
   1   0   8 2102.19  128.81
  -1   0  -8 2174.87  132.50
  -1   0  -8 2077.39  118.34
   1   0   9    2.22    0.93
   1   0   9    4.13    2.21
   1   0   9    0.03    2.23
  -1   0  -9    2.62    2.17
  -1   0  -9   -0.33    1.05
   1   0  10  178.34   11.30
   1   0  10  193.03   12.57
  -1   0 -10  185.19   11.89
   1   0  11    2.23    2.12
   1   0  11    0.60    2.37
  -1   0 -11   -4.91    2.24
   1   0  12    4.00    3.00
   1   0  13    1.44    2.76
   1   0  14   69.10    8.45
   1   0  15    2.34    5.41
   1   0  16   32.36    6.90
   1   0  17    1.94    3.47
   1   0  18   32.92    7.03
   1   0  19   -0.68    2.90
   1   0  20   19.62    8.15
   1   0  21    2.25    2.72
  -1   0 -21    3.61    3.10
  -1   1  22    0.23    1.70
  -1  -1  22    0.67    2.05
  -1   1  21   49.39    6.39
  -1  -1  21   50.72    7.05
   1   1 -20    5.05    3.57
  -1   1  20    9.26    3.63
  -1  -1  20    5.15    3.89
   1   1 -19    1.40    3.06
  -1   1  19   -0.11    2.96
  -1  -1  19    3.69    3.23
   1   1 -18    3.11    2.92
  -1   1  18    3.85    2.85
  -1  -1  18   -6.01    3.05
   1   1 -17    9.42    5.38
  -1   1  17   15.25    5.07
  -1  -1  17   19.81    5.44
  -1   1  16    5.42    6.11
  -1  -1  16    5.42    3.93
  -1   1  15   18.02    5.33
  -1  -1  15   23.58    9.02
  -1   1  14   11.68    3.86
  -1   1  14   18.24    4.54
  -1  -1  14   21.22    5.02
  -1   1  13    3.41    2.45
  -1   1  13    2.95    2.86
  -1  -1  13    3.48    3.08
  -1   1  12  434.96   24.07
  -1   1  12  430.73   23.57
   1  -1 -12  382.39   21.88
   1  -1 -12  396.97   22.35
  -1  -1  12  436.22   24.62
  -1   1  11   96.14    7.72
   1   1 -11  100.41    8.51
  -1   1  11  112.37    8.05
   1  -1 -11  100.18    7.87
  -1  -1  11  101.91    8.62
   1   1 -10  212.88   11.05
  -1   1  10  229.55   17.14
   1   1 -10  171.24    9.40
   1   1 -10  220.81   17.91
  -1   1  10  220.71   11.77
   1  -1 -10  219.99   11.97
   1  -1 -10  240.78   12.44
  -1  -1  10  236.52   13.32
   1   1  -9  115.65    6.22
  -1   1   9  103.50    7.46
   1   1  -9   92.93    5.24
   1   1  -9  102.70    7.58
  -1   1   9  101.19    6.83
   1  -1  -9  105.22    7.04
   1  -1  -9   97.41    6.69
  -1  -1   9  100.45    7.60
   1   1  -8  926.42   51.79
  -1   1   8 1501.28   78.22
   1   1  -8 1363.38   66.85
  -1   1   8 1387.96   70.57
   1   1  -8 1410.46   74.03
   1  -1  -8 1361.55   71.41
  -1  -1   8 1395.21   73.24
   1  -1  -8 1475.85   74.83
   1   1  -7  737.23   30.66
  -1   1   7  700.64   33.68
   1   1  -7  617.01   25.72
   1   1  -7  675.86   32.06
  -1   1   7  659.20   29.89
   1  -1  -7  701.37   31.53
   1  -1  -7  657.81   31.67
  -1  -1   7  699.37   32.45
   1   1  -6  198.84    8.00
  -1   1   6  201.09   10.94
   1   1  -6  192.99    7.39
  -1   1   6  202.71    9.07
   1   1  -6  190.56    9.94
   1  -1  -6  247.59   11.41
  -1  -1   6  212.48   10.20
   1  -1  -6  192.45    9.09
   1   1  -5  520.02   20.22
  -1   1   5  516.05   24.23
   1   1  -5  527.83   19.89
   1   1  -5  489.98   21.24
  -1   1   5  541.94   21.12
   1  -1  -5  523.58   21.41
   1  -1  -5  508.03   24.02
  -1  -1   5  545.63   22.87
   1   1  -4 1125.30   51.20
  -1   1   4 1076.90   53.31
   1   1  -4 1128.06   49.71
   1   1  -4 1155.16   50.23
   1   1  -4 1073.98   48.73
  -1   1   4 1133.88   48.26
   1  -1  -4 1027.18   39.70
   1  -1  -4 1106.59   48.44
   1  -1  -4 1182.77   68.53
  -1  -1   4 1083.88   48.84
   1   1  -3    6.34    1.96
  -1   1   3    6.27    1.93
   1   1  -3    5.78    1.82
   1   1  -3    6.24    1.66
  -1   1   3    6.12    2.43
  -1   1   3    6.30    0.91
   1  -1  -3    7.22    2.72
  -1  -1   3    5.76    1.92
   1  -1  -3    5.58    1.30
  -1  -1   3    5.96    1.67
   1  -1  -3    8.24    0.85
  -1   1   211952.17 1216.99
   1   1  -211167.67 1190.62
   1   1  -211628.73 1225.17
   1   1  -211668.48 1218.19
  -1   1   210629.38 1139.78
  -1   1   211864.38 1201.26
   1  -1  -211859.85 1275.92
  -1  -1   210223.73 1104.40
   1  -1  -212360.68 1272.01
   1  -1  -211928.87 1203.47
  -1  -1   211056.55 1171.62
   1   1  -1 2405.40  132.67
   1   1  -1 2502.32  139.08
  -1   1   1 2284.15  117.01
   1   1  -1 2429.90  129.25
  -1   1   1 2122.11  119.40
  -1   1   1 2609.09  131.97
  -1  -1   1 2209.49  125.43
  -1  -1   1 2380.65  135.84
   1  -1  -1 2821.79  142.07
  -1  -1   1 2360.22  126.20
   1  -1  -1 2243.19  127.18
   1   1   0  172.17    7.80
   1   1   0  205.48    9.49
  -1   1   0  184.41    4.93
  -1   1   0  189.69    5.74
   1   1   0  183.28    6.91
  -1   1   0  188.58    6.66
   1  -1   0  192.01    5.17
  -1  -1   0  190.11    9.02
   1  -1   0  194.98    6.96
  -1  -1   0  184.58    6.81
  -1  -1   0  183.41    8.46
   1   1   1 1932.48  108.77
   1   1   1 2143.05  120.84
   1   1   1 2291.37  121.23
  -1   1  -1 2347.34  116.01
  -1   1  -1 2559.77  128.31
   1  -1   1 2572.76  127.66
   1  -1   1 2502.96  128.02
  -1  -1  -1 2066.66  117.61
  -1  -1  -1 2290.24  120.26
  -1  -1  -1 2042.39  116.05
   1   1   2 6340.43  550.01
   1   1   2 7224.09  619.35
   1   1   2 6890.15  590.20
   1  -1   2 7341.19  577.46
   1  -1   2 7164.84  592.32
   1  -1   2 7295.86  573.75
  -1  -1  -2 6967.02  603.89
  -1  -1  -2 7003.02  623.31
  -1  -1  -2 7007.16  587.37
   1   1   3    2.96    1.82
   1   1   3   -0.07    1.59
   1  -1   3    1.29    1.19
  -1  -1  -3    6.38    3.24
  -1  -1  -3    1.40    1.74
  -1  -1  -3    2.38    1.27
   1   1   4 1546.63   78.44
   1   1   4 1363.93   66.02
   1   1   4 1414.66   68.92
   1  -1   4 1428.54   69.22
  -1  -1  -4 1460.23   74.65
  -1  -1  -4 1407.30   71.00
   1   1   5  139.34    6.63
   1   1   5  131.99    6.79
   1   1   5  138.24    9.66
   1  -1   5  139.10    7.13
  -1  -1  -5  148.58    8.41
  -1  -1  -5  130.51    7.01
   1   1   6   22.40    2.57
   1   1   6   20.03    2.83
   1   1   6   16.17    2.81
   1  -1   6   19.67    2.96
   1  -1   6   16.44    2.17
  -1  -1  -6   21.44    3.60
  -1  -1  -6   15.92    2.82
   1   1   7  651.64   35.51
   1   1   7  947.63   45.11
   1   1   7  960.20   45.77
   1  -1   7 1049.51   48.97
   1  -1   7  945.99   44.25
  -1  -1  -7  978.17   48.98
  -1  -1  -7 1015.38   47.26
   1   1   8 1114.30   53.08
   1   1   8  922.11   47.41
   1   1   8  917.37   47.61
   1  -1   8  980.28   56.41
   1  -1   8  945.15   48.59
  -1  -1  -8  964.20   51.82
  -1  -1  -8 1008.25   49.92
   1   1   9   12.32    2.70
   1   1   9   11.54    3.19
   1   1   9   13.62    3.19
   1  -1   9   15.09    3.29
   1  -1   9   13.24    3.21
  -1  -1  -9   10.51    3.36
  -1  -1  -9   14.85    2.81
   1   1  10   52.09    7.03
   1   1  10   51.73    8.78
   1   1  10   46.67    5.60
   1  -1  10   54.03    5.53
   1  -1  10   48.41    5.87
  -1  -1 -10   47.64    5.83
  -1  -1 -10   57.06    4.97
   1   1  11   28.24    3.50
   1   1  11   28.45    4.73
   1   1  11   29.81    4.59
  -1   1 -11   28.52    5.24
   1  -1  11   29.36    4.70
  -1  -1 -11   23.57    4.58
   1  -1  11   29.93    4.91
  -1  -1 -11   26.38    4.08
   1   1  12  423.39   22.48
   1   1  12  489.56   26.76
   1  -1  12  507.41   27.70
  -1  -1 -12  426.44   24.70
   1   1  13   13.37    4.28
   1  -1  13   15.61    4.44
   1   1  14   22.81    5.42
   1  -1  14   29.92    8.75
   1   1  15    5.91    3.79
   1  -1  15    4.27    3.79
   1   1  16   38.40    7.01
   1  -1  16   38.59    7.31
   1   1  17   29.81    6.46
   1  -1  17   29.52    6.83
   1   1  18    2.14    2.63
   1  -1  18   -1.83    2.72
   1   1  19    4.40    3.70
   1  -1  19    6.97    3.94
  -1   1 -20    3.53    3.53
   1   1  20    1.59    4.61
   1  -1  20    3.15    3.10
  -1   1 -21   43.14    7.40
   1   1  21   62.71    6.15
   1  -1  21   65.05    6.68
   1   2 -21    4.01    2.87
  -1   2  21    9.57    2.09
   1   2 -20   20.13    6.11
  -1   2  20   38.87    7.94
  -1  -2  20   58.01    6.24
   1   2 -19    7.32    4.07
  -1   2  19    5.87    3.35
  -1  -2  19    8.33    3.99
   1   2 -18    3.26    3.67
  -1   2  18    1.92    2.99
  -1  -2  18    3.33    3.39
   1   2 -17   22.48    6.69
  -1   2  17   25.30    5.12
   1  -2 -17   17.88    5.40
  -1  -2  17   24.39    5.88
   1   2 -16   81.86   11.69
  -1   2  16   67.82    9.62
  -1   2  16   78.94    8.87
  -1  -2  16   94.35   10.18
   1   2 -15  238.77   21.00
  -1   2  15  224.14   18.27
  -1   2  15  209.22   15.99
  -1  -2  15  246.84   18.12
   1   2 -14  273.12   22.70
  -1   2  14  252.33   19.32
  -1   2  14  227.99   16.28
  -1  -2  14  272.72   19.16
   1   2 -13   80.42   10.19
  -1   2  13   78.04    8.90
  -1   2  13   75.52    7.53
  -1  -2  13   77.38    8.57
   1   2 -12   46.29    7.49
  -1   2  12   46.96   10.23
  -1   2  12   44.94    5.55
  -1  -2  12   44.41    6.18
   1   2 -11   77.77    8.71
   1   2 -11   72.73    6.77
  -1   2  11   70.32    7.54
  -1   2  11   70.07    6.19
  -1   2  11   58.57    5.51
  -1  -2  11   69.48    7.10
   1   2 -10    4.61    2.85
  -1   2  10    1.79    1.93
  -1   2  10    1.58    2.45
   1   2 -10    3.62    2.20
  -1   2  10    0.74    1.69
   1  -2 -10    1.54    2.47
  -1  -2  10    1.64    2.19
   1  -2 -10    1.12    1.98
   1   2  -9  108.07    9.16
  -1   2   9  100.91    6.60
  -1   2   9   99.98    8.49
   1   2  -9  106.74   11.00
   1  -2  -9   98.87    6.18
   1  -2  -9  101.94    8.46
  -1  -2   9  100.94    7.22
   1   2  -8    2.84    2.70
  -1   2   8    7.33    2.54
   1   2  -8    6.09    1.50
   1   2  -8    2.66    1.11
   1   2  -8    3.13    2.07
  -1   2   8    2.42    1.70
   1  -2  -8    0.96    1.30
   1  -2  -8    3.63    1.63
   1  -2  -8    5.83    2.66
  -1  -2   8    3.91    1.99
   1   2  -7  166.45   10.30
   1   2  -7  144.06    7.11
  -1   2   7  146.91    9.82
   1   2  -7  139.94    8.12
   1   2  -7  157.01    8.54
  -1   2   7  164.72    7.13
   1  -2  -7  156.75    7.01
   1  -2  -7  158.71   16.20
  -1  -2   7  159.31    8.30
   1   2  -6    7.57    2.55
   1   2  -6    3.24    1.92
   1   2  -6    4.06    1.41
   1   2  -6    5.64    1.28
  -1   2   6    2.08    2.50
  -1   2   6    5.40    1.35
   1  -2  -6    4.62    1.31
   1  -2  -6    6.79    1.91
  -1  -2   6    5.87    1.75
   1   2  -5  174.02    9.59
  -1   2   5  161.00    6.53
   1   2  -5  170.84   10.13
  -1   2   5  171.65   10.36
  -1   2   5  159.59    5.53
   1  -2  -5  159.97    6.03
   1  -2  -5  163.75   15.01
   1  -2  -5  151.94    5.56
  -1  -2   5  136.10    6.63
  -1  -2   5  172.69    7.11
   1   2  -4  372.84   17.30
  -1   2   4  375.59   11.37
   1   2  -4  412.95   16.17
   1   2  -4  378.74   14.27
  -1   2   4  390.25   19.22
  -1   2   4  381.30   13.86
   1  -2  -4  370.23   25.07
  -1  -2   4  362.93   15.50
   1  -2  -4  352.35   11.36
  -1  -2   4  385.08   14.04
   1  -2  -4  369.71   13.06
   1   2  -3  140.81    5.35
   1   2  -3  140.74    7.91
   1   2  -3  155.18    7.15
  -1   2   3  155.09    8.98
  -1   2   3  140.80    3.31
  -1   2   3  153.68    5.66
  -1  -2   3  155.76    7.31
   1  -2  -3  140.21    3.51
   1  -2  -3  145.75    5.24
  -1  -2   3  150.12    5.52
   1   2  -2  607.51   22.13
   1   2  -2  621.02   27.82
   1   2  -2  651.74   27.75
  -1   2   2  635.00   29.45
  -1   2   2  657.15   24.51
   1  -2  -2  615.81   23.21
  -1  -2   2  654.89   28.55
   1  -2  -2  643.98   28.21
  -1  -2   2  652.31   23.91
   1   2  -1    3.44    1.90
   1   2  -1    2.70    1.78
   1   2  -1    1.80    0.84
  -1   2   1    3.11    1.15
  -1   2   1    3.33    1.77
   1  -2  -1    6.36    1.37
  -1  -2   1    2.16    2.03
  -1  -2   1    2.61    1.69
  -1  -2   1    2.25    0.93
   1   2   0    3.32    1.54
   1   2   0    2.48    1.49
   1   2   0    0.16    0.65
  -1   2   0   -0.37    0.99
  -1   2   0    0.90    1.27
   1  -2   0   -0.34    0.87
  -1  -2   0    1.58    1.60
  -1  -2   0   -0.27    1.48
  -1  -2   0    0.96    0.71
   1   2   1  120.23    6.97
   1   2   1  127.22    4.27
   1   2   1  124.84    7.38
  -1   2  -1  137.14    5.48
  -1   2  -1  131.04    5.79
   1  -2   1  124.07    2.27
   1  -2   1  120.85    2.20
  -1  -2  -1  148.00    7.85
  -1  -2  -1  120.75    7.26
   1  -2   1  116.62    4.36
  -1  -2  -1  128.45    5.87
   1   2   2   34.72    3.82
  -1   2  -2   38.77    2.90
   1   2   2   41.58    4.20
   1   2   2   38.48    3.20
  -1   2  -2   41.59    3.31
   1  -2   2   37.78    1.45
   1  -2   2   37.31    1.74
  -1  -2  -2   39.56    4.24
  -1  -2  -2   38.53    6.93
   1  -2   2   37.44    1.81
  -1  -2  -2   36.83    2.09
   1   2   3   12.70    2.64
   1   2   3   10.54    1.43
   1   2   3   13.50    2.88
   1   2   3   11.41    1.47
  -1   2  -3   14.34    2.30
  -1   2  -3   11.46    0.65
   1  -2   3   12.01    1.29
  -1  -2  -3   13.10    2.96
  -1  -2  -3   13.01    3.04
   1  -2   3   12.65    0.66
   1   2   4  474.67   27.96
   1   2   4  471.47   22.08
   1   2   4  463.79   17.89
   1   2   4  454.01   17.29
   1  -2   4  499.27   18.48
  -1  -2  -4  517.24   24.14
  -1  -2  -4  478.56   23.77
   1   2   5  827.39   40.57
   1   2   5  801.29   39.12
   1   2   5  757.73   37.75
   1   2   5  784.08   34.37
   1  -2   5  833.44   35.87
  -1  -2  -5  820.90   40.99
  -1  -2  -5  813.18   42.68
   1   2   6  380.63   19.55
   1   2   6  358.92   18.49
   1   2   6  363.88   15.85
   1   2   6  371.69   16.05
   1  -2   6  401.59   16.75
  -1  -2  -6  396.81   19.52
  -1  -2  -6  384.39   21.04
   1   2   7  400.59   20.11
   1   2   7  388.63   18.29
   1   2   7  421.62   19.05
   1  -2   7  459.57   19.92
   1  -2   7  405.44   18.02
  -1  -2  -7  418.32   22.96
   1   2   8  148.61    9.64
   1   2   8  127.02    7.91
   1   2   8  131.31    8.07
   1  -2   8  141.40    8.01
   1  -2   8  130.77    8.26
  -1  -2  -8  135.07   10.03
   1   2   9  128.53    9.42
   1   2   9  124.50    8.46
   1   2   9  121.73    8.55
   1  -2   9  133.44    8.34
   1  -2   9  123.03    8.73
  -1  -2  -9  150.13   10.58
   1   2  10  107.07    8.94
   1   2  10   98.14    8.17
   1   2  10  106.23    7.91
   1  -2  10  108.48    7.98
   1  -2  10  103.97    8.59
  -1  -2 -10  112.98    9.82
   1   2  11   54.67   10.47
   1   2  11   45.72    5.89
   1  -2  11   53.71    9.02
   1   2  12    3.51    3.10
   1   2  12    6.68    3.04
   1  -2  12    5.05    3.01
   1   2  13  207.47   15.34
   1   2  13  208.05   15.17
   1  -2  13  223.86   15.21
   1   2  14  544.14   35.55
   1   2  14  599.14   37.02
   1  -2  14  615.52   37.35
   1   2  15   26.55    5.93
   1  -2  15   27.37    5.97
   1   2  16   35.74    6.71
   1  -2  16   36.52    6.75
  -1   2 -17    0.97    4.92
   1   2  17    5.08    3.58
   1  -2  17    5.97    3.72
   1   2  18    9.01    4.01
  -1   2 -18    9.42    5.56
   1  -2  18    9.65    4.05
   1   2  19    8.17    5.61
  -1   2 -19    5.65    4.84
   1  -2  19    9.37    3.71
   1   2  20    4.42    2.66
  -1   2 -20    5.35    3.78
   1  -2  20    5.88    2.96
  -1   2 -21   19.63    4.63
   1  -2  21   26.34    3.53
   1   3 -20    1.21    2.24
  -1  -3  20    0.87    1.56
   1   3 -19    9.23    4.12
   1  -3 -19    7.97    3.18
  -1  -3  19   11.43    3.29
   1   3 -18    6.41    3.37
   1  -3 -18    0.43    2.88
  -1  -3  18    1.53    2.72
   1   3 -17    0.66    3.40
  -1   3  17    0.10    3.02
  -1  -3  17    2.69    2.65
   1   3 -16    4.40    6.95
  -1   3  16    4.59    3.91
  -1  -3  16    5.56    5.62
   1   3 -15  774.95   55.53
  -1   3  15  758.76   51.82
  -1  -3  15  736.49   49.14
   1   3 -14   46.81    9.38
  -1   3  14   44.85    7.85
  -1  -3  14   44.14    7.16
   1   3 -13  545.58   39.96
  -1   3  13  519.11   44.90
  -1  -3  13  494.33   32.62
   1   3 -12   43.30    8.52
  -1   3  12   37.47    7.25
  -1  -3  12   36.82    5.96
   1   3 -11    3.52    4.05
  -1   3  11    9.49    3.44
  -1  -3  11    0.75    2.79
   1   3 -10  198.24   15.79
   1   3 -10  159.29   11.43
  -1   3  10  173.59   13.92
  -1  -3  10  169.16   11.64
   1   3  -9  505.72   30.55
   1   3  -9  468.21   25.09
  -1   3   9  474.37   28.58
  -1  -3   9  457.06   24.61
   1   3  -8   21.08    4.48
  -1   3   8   15.72    4.42
   1   3  -8   17.44    3.13
   1  -3  -8   17.47    4.95
  -1  -3   8   16.34    2.85
   1   3  -7   82.38   11.02
  -1   3   7   76.75    7.61
   1   3  -7   76.88    8.02
   1  -3  -7   82.49    8.67
  -1  -3   7   67.82    6.83
   1   3  -6  553.56   24.71
   1   3  -6  532.54   27.07
   1   3  -6  396.84   23.25
  -1   3   6  440.80   22.31
  -1   3   6  539.11   36.16
   1  -3  -6  537.63   30.15
   1  -3  -6  532.09   23.71
  -1  -3   6  515.91   21.82
   1   3  -5  176.75    8.11
   1   3  -5  176.25   10.78
   1   3  -5  169.42    8.91
  -1   3   5  164.19    8.05
  -1   3   5  190.91   12.22
   1  -3  -5  179.13   12.08
   1  -3  -5  187.32    8.55
  -1  -3   5  154.56    6.89
   1   3  -4   70.26    3.95
   1   3  -4   71.53    6.30
   1   3  -4   74.38    4.97
  -1   3   4   75.28    6.93
  -1   3   4   74.15    4.13
   1  -3  -4   77.94    4.60
  -1  -3   4   72.18    7.46
   1  -3  -4   75.60    6.79
  -1  -3   4   60.97    3.27
   1   3  -3  277.15   10.22
   1   3  -3  276.60   14.57
   1   3  -3  300.79   13.54
  -1   3   3  285.63   15.81
  -1   3   3  285.29   11.65
   1  -3  -3  291.67   12.37
  -1  -3   3  291.04   14.25
   1  -3  -3  296.25   15.37
  -1  -3   3  249.70    9.60
   1   3  -2  219.65   12.00
   1   3  -2  226.54   11.11
   1   3  -2  216.43    7.15
  -1   3   2  227.96   12.31
  -1   3   2  222.05   12.30
  -1  -3   2  228.06   11.54
  -1  -3   2  192.37    8.53
   1   3  -1  134.61    8.46
   1   3  -1  130.39    4.11
   1   3  -1  141.01    7.99
  -1   3   1  140.29    6.48
  -1   3   1  138.72    8.19
   1  -3  -1  139.63    7.10
  -1  -3   1  128.97    7.77
  -1  -3   1  116.82    4.06
   1   3   0   49.78    4.97
   1   3   0   47.43    4.88
  -1   3   0   47.91    3.79
  -1   3   0   49.83    4.32
   1  -3   0   49.92    3.56
  -1  -3   0   48.45    5.75
  -1  -3   0   50.07    4.89
   1   3   1   41.33    4.45
   1   3   1   35.81    7.12
  -1   3  -1   33.24    3.47
  -1   3  -1   39.80    3.24
   1  -3   1   37.18    2.86
  -1  -3  -1   35.89    5.14
  -1  -3  -1   39.67    4.63
   1   3   2  510.45   24.23
   1   3   2  405.92   14.34
   1   3   2  495.82   24.02
   1   3   2  427.06   14.74
  -1   3  -2  500.76   22.02
  -1   3  -2  501.87   19.55
   1  -3   2  504.14   18.90
  -1  -3  -2  549.78   26.92
  -1  -3  -2  500.82   25.50
   1   3   3  944.26   46.31
   1   3   3  770.50   34.81
   1   3   3  921.65   46.57
   1   3   3  797.66   33.79
  -1   3  -3  918.28   43.39
  -1   3  -3  773.44   32.72
   1  -3   3  831.02   33.80
  -1  -3  -3  920.65   55.51
  -1  -3  -3  944.95   48.67
   1   3   4  177.49   10.27
   1   3   4  176.70   11.22
   1   3   4  141.45    6.01
   1   3   4  158.10    6.12
  -1   3  -4  184.18   10.13
  -1  -3  -4  179.56   11.01
  -1  -3  -4  195.46   18.16
   1   3   5  844.43   43.06
   1   3   5  836.55   43.35
   1   3   5  667.46   30.83
   1   3   5  732.03   36.37
  -1   3  -5  826.38   41.32
  -1  -3  -5  842.25   43.09
  -1  -3  -5  687.69   41.91
   1   3   6  537.37   28.24
   1   3   6  511.62   27.85
   1   3   6  458.88   20.78
   1   3   6  436.44   20.55
  -1   3  -6  491.78   25.89
  -1  -3  -6  534.83   27.20
  -1  -3  -6  568.15   32.11
   1   3   7  238.40   14.73
   1   3   7  226.75   15.20
   1   3   7  196.37   13.02
   1   3   7  190.01    9.90
  -1   3  -7  211.40   13.31
  -1  -3  -7  237.68   16.85
   1   3   8   21.97    5.17
  -1   3  -8   19.00    4.72
   1   3   9  446.70   27.73
  -1   3  -9  410.69   27.53
   1   3  10   73.73    9.18
  -1   3 -10   77.77   10.21
   1   3  11   41.91    7.45
  -1   3 -11   43.77    8.71
   1   3  12    0.78    3.32
  -1   3 -12    4.34    4.22
   1   3  13  302.48   22.72
  -1   3 -13  319.56   28.19
   1   3  14   33.30    6.76
  -1   3 -14   32.95    8.94
   1   3  15  310.66   22.03
  -1   3 -15  338.68   27.61
   1  -3  15  253.65   19.32
   1   3  16   19.28    4.80
  -1   3 -16   24.36    7.20
   1  -3  16   16.32    4.46
  -1   3 -17    6.33    4.54
   1  -3  17    2.97    2.82
  -1   3 -18    4.79    3.45
   1  -3  18    0.24    2.11
  -1   3 -19   32.87    5.71
   1  -3  19   19.06    2.96
  -1   3 -20    3.74    2.83
   1   4 -19    2.39    3.77
   1   4 -18    9.60    3.70
   1  -4 -18    7.61    3.33
   1   4 -17    9.64    4.50
  -1   4  17   10.87    4.22
   1   4 -16   77.02   10.37
  -1   4  16   76.11    9.89
   1   4 -15    5.46    4.46
  -1   4  15    4.40    4.02
   1   4 -14   12.89    5.81
  -1   4  14   11.36    5.21
   1   4 -13   15.83    6.51
  -1   4  13   16.29    5.94
   1   4 -12  440.10   34.74
  -1   4  12  449.15   33.01
   1   4 -11    2.04    4.47
  -1   4  11    5.79    4.12
   1   4 -10    6.62    5.18
  -1   4  10   10.80    4.89
   1   4  -9   27.26    6.98
  -1   4   9   28.88    6.79
   1   4  -8   23.16    5.79
  -1   4   8   22.85    5.86
   1   4  -7   12.74    4.68
  -1   4   7   14.99    4.80
   1   4  -6  617.10   36.24
  -1   4   6  631.18   38.52
   1   4  -5  143.89   10.83
  -1   4   5  123.29    8.31
  -1   4   5  150.03   12.08
   1   4  -4   81.74   11.30
  -1   4   4   82.75   12.59
   1   4  -4   70.83    6.70
  -1   4   4   67.14    7.81
  -1  -4   4   52.28    6.05
   1  -4  -4   85.60    8.22
   1   4  -3  125.54    9.71
  -1   4   3  134.86   11.04
   1   4  -3  115.56    9.20
  -1   4   3  112.56    7.08
  -1  -4   3  111.18    9.02
   1  -4  -3  126.80    9.75
   1   4  -2   39.18    5.44
  -1   4   2   42.71    6.00
   1   4  -2   35.35    5.15
  -1   4   2   38.39    4.11
  -1  -4   2   34.55    5.00
   1  -4  -2   40.34    5.04
   1   4  -1    1.91    2.54
  -1   4   1    2.93    2.59
   1   4  -1    3.58    2.48
  -1   4   1    3.27    1.96
  -1  -4   1    0.96    2.45
   1  -4  -1    2.15    2.12
   1   4   0   14.76    3.33
  -1   4   0   10.20    4.77
   1   4   0   10.84    3.34
  -1   4   0    8.06    2.62
  -1  -4   0    0.33    3.14
   1  -4   0    9.53    2.41
   1   4   1   69.17    6.77
   1   4   1   72.48    7.15
  -1   4  -1   67.76    5.91
  -1   4  -1   59.25    7.92
  -1  -4  -1   62.14    7.02
   1   4   2   23.56    4.45
   1   4   2   19.50    4.68
  -1   4  -2   23.01    3.82
  -1  -4  -2   27.82    5.05
  -1  -4  -2   20.68    4.81
   1   4   3  121.33    9.48
   1   4   3  121.97   10.47
  -1   4  -3  115.96    8.76
   1   4   4   67.51    6.85
   1   4   4   71.49    8.14
  -1   4  -4   62.76    6.55
   1   4   5    0.26    2.45
   1   4   5    1.03    4.92
  -1   4  -5    1.65    2.29
   1   4   6   32.52    5.82
   1   4   6   32.64    7.03
  -1   4  -6   32.80    5.47
   1   4   7    1.71    2.84
   1   4   7    3.25    3.42
  -1   4  -7    0.15    2.70
   1   4   8   93.70   11.25
  -1   4  -8   80.16    9.07
   1   4   9   63.71    9.85
  -1   4  -9   48.09    8.17
   1   4  10  139.24   14.84
  -1   4 -10  104.16   19.72
   1   4  11   16.70    6.15
  -1   4 -11   25.87   10.72
   1   4  12  164.57   16.24
   1   4  13   44.07    8.22
  -1   4 -13   36.28    9.02
   1   4  14   11.96    5.31
  -1   4 -14   12.52    5.94
   1   4  15    8.43    5.82
  -1   4 -15    1.23    4.30
   1   4  16   -0.49    2.18
  -1   4 -16    0.59    2.68
   1   4  17    8.23    3.04
  -1   4 -17    7.70    4.29
  -1   4 -18    8.23    3.56
   1   5 -16   23.77    5.26
  -1   5  16   24.53    4.96
   1   5 -15    5.83    3.75
  -1   5  15    2.59    3.48
   1   5 -14   39.80    8.16
  -1   5  14   42.83    7.54
   1   5 -13    3.37    4.88
  -1   5  13    8.93    4.45
   1   5 -12   67.92   11.49
  -1   5  12    1.17    5.87
   1   5 -11   18.71   11.95
  -1   5  11   29.86   11.01
   1   5 -10  156.89   16.85
  -1   5  10  164.38   16.56
   1   5  -9   16.40    6.33
  -1   5   9   18.68    6.29
   1   5  -8   42.89    7.95
  -1   5   8   38.20    8.45
   1   5  -7    6.58    4.88
  -1   5   7   11.81    5.27
   1   5  -6   22.78    6.19
  -1   5   6   27.19    7.01
   1   5  -5   16.11    5.03
  -1   5   5   11.88    5.92
   1   5  -4    5.43    4.22
  -1   5   4    9.51    4.78
   1   5  -3   10.88    4.48
  -1   5   3   11.74    4.99
   1   5  -2    1.58    3.45
   1   5  -2    7.16    6.04
  -1   5   2    5.12    2.62
  -1   5   2    0.69    3.52
   1   5  -1   17.41    4.59
   1   5  -1    8.98    8.04
  -1   5   1    8.08    3.54
   1   5   0  118.81   11.42
   1   5   0  125.22   12.91
  -1   5   0  113.69    9.43
   1   5   1   22.75    5.64
   1   5   1   23.07    6.29
  -1   5  -1   20.54    4.61
   1   5   2   41.29    7.10
   1   5   2   43.32    8.38
  -1   5  -2   41.30    5.92
   1   5   3  198.77   15.62
   1   5   3  207.05   18.03
  -1   5  -3  172.64   13.74
   1   5   4   18.63    5.73
   1   5   4   24.24    6.83
  -1   5  -4   17.84    4.89
   1   5   5   87.13   10.41
   1   5   5   90.15   12.05
  -1   5  -5   83.99    9.41
   1   5   6   43.87    7.88
   1   5   6   48.66    9.42
  -1   5  -6   45.31    7.33
   1   5   7   -4.04    3.56
   1   5   7    1.00    4.13
   1   5   8   18.13    6.92
  -1   5  -8   12.65    5.33
   1   5   9    0.43    5.85
  -1   5  -9    0.42    2.80
   1   5  10  217.56   19.88
  -1   5 -10  190.67   18.35
   1   5  11    6.26    4.94
  -1   5 -11    7.48    5.27
   1   5  12   86.46   11.31
  -1   5 -12   76.82   12.76
   1   5  13   25.78    6.37
  -1   5 -13   22.36    7.00
   1   5  14    8.00    6.09
  -1   5 -14    4.54    3.86
   1   5  15    1.29    2.96
  -1   5 -15    6.37    4.73
   1   5  16    3.51    2.29
  -1   5 -16    1.90    2.47
   1   6 -13   43.50    6.62
  -1   6  13   43.18    6.10
   1   6 -12   11.23    4.23
  -1   6  12    6.68    3.86
   1   6 -11   22.17    5.97
  -1   6  11   22.98    5.47
   1   6 -10   36.97    7.08
  -1   6  10   31.10    6.64
   1   6  -9    2.31    3.51
  -1   6   9    2.09    3.48
   1   6  -8    1.03    3.34
  -1   6   8    2.37    3.39
   1   6  -7   13.79    5.18
  -1   6   7   15.65    8.93
   1   6  -6  129.80   18.84
  -1   6   6  125.50   14.24
   1   6  -5   67.14    9.00
  -1   6   5   65.15   10.35
   1   6  -4  150.73   13.46
  -1   6   4  132.11   15.14
   1   6  -3  242.40   19.32
   1   6  -2   13.51    5.22
   1   6  -1   13.55    5.22
   1   6   0    6.13    4.15
   1   6   1   73.60   14.45
   1   6   1   63.36   11.29
   1   6   2   41.74    7.13
   1   6   2   35.97    8.25
  -1   6  -2   28.98    5.76
   1   6   3  255.82   18.60
   1   6   3  241.66   20.52
  -1   6  -3  171.81   15.30
   1   6   4    3.29    3.71
   1   6   4    5.34    4.48
  -1   6  -4    2.42    3.07
   1   6   5    1.54    3.07
   1   6   5    1.43    5.44
  -1   6  -5   -0.55    4.15
   1   6   6  115.77   12.24
  -1   6  -6   75.97    9.55
   1   6   7    3.71    3.94
  -1   6  -7    2.54    3.24
   1   6   8  101.11   10.62
  -1   6  -8   62.51    9.60
   1   6   9    0.99    3.66
  -1   6  -9    3.51    2.96
   1   6  10   31.61    6.45
  -1   6 -10   18.61    7.13
   1   6  11   -0.01    2.98
  -1   6 -11    2.33    2.70
   1   6  12    3.88    4.56
  -1   6 -12    1.26    2.27
   1   6  13   19.47    3.66
  -1   6 -13    7.76    2.65
   1   7  -8    4.05    2.70
   1   7  -7    6.91    3.16
   1   7  -6    3.88    2.72
   1   7  -5   39.40    5.33
   1   7  -4   91.86    8.26
   1   7  -3   13.26    6.26
   1   7  -2    0.59    2.29
   1   7  -1    5.22    3.10
   1   7   0   46.83    6.23
   1   7   1    3.10    2.73
   1   7   2   34.66    5.21
   1   7   3    9.34    3.98
   1   7   4    1.21    2.58
   1   7   5   33.41    5.35
   1   7   6   16.66    3.91
   1   7   7   12.16    5.30
  -2   0  22   22.16    4.01
  -2   0  21    3.31    2.88
  -2   0  20    5.01    5.53
  -2   0  19   -5.36    3.81
  -2   0  18  292.74   21.24
  -2   0  17    2.77    3.48
  -2   0  16   15.59    5.17
  -2   0  15    2.05    3.21
   2   0 -14   22.06    4.94
  -2   0  14   35.05    5.77
   2   0 -13   -1.18    1.68
   2   0 -13    0.66    2.24
  -2   0  13   -1.76    2.48
   2   0 -12   18.86    3.93
   2   0 -12   15.66    3.53
  -2   0  12   18.58    4.34
   2   0 -11    0.46    1.20
   2   0 -11   -0.44    1.72
   2   0 -11    4.19    2.73
   2   0 -11   -2.86    2.03
  -2   0  11   -0.68    1.95
   2   0 -10 1305.00   71.82
   2   0 -10 1178.24   66.38
   2   0 -10 1175.42   66.85
  -2   0  10 1140.13   64.59
   2   0  -9    1.13    2.00
   2   0  -9   -0.69    1.88
   2   0  -9   -0.36    2.09
  -2   0   9    3.57    2.06
   2   0  -8   13.20    3.22
   2   0  -8   10.54    2.93
   2   0  -8   15.33    5.44
  -2   0   8   18.23    3.34
   2   0  -7    0.82    1.78
   2   0  -7   -0.42    2.55
   2   0  -7    2.12    1.67
  -2   0   7   -1.26    1.71
   2   0  -6   51.74    4.88
   2   0  -6   44.07    4.37
   2   0  -6   43.09    4.22
  -2   0   6   45.66    4.52
   2   0  -5   -0.11    0.71
   2   0  -5   -2.67    1.64
   2   0  -5    2.62    1.50
   2   0  -5    1.78    2.40
  -2   0   5    2.13    1.44
   2   0  -4 2330.07  121.17
   2   0  -4 2340.48  136.48
   2   0  -4 2274.04  132.25
   2   0  -4 2271.53  129.21
  -2   0   4 2128.57  122.15
   2   0  -3   -0.42    0.43
   2   0  -3    0.38    1.53
   2   0  -3   -1.32    1.54
   2   0  -3    1.25    1.36
  -2   0   3   -0.78    1.23
   2   0  -2 1761.82   77.20
   2   0  -2 1644.48   84.31
   2   0  -2 1637.37   84.92
   2   0  -2 1607.59   81.93
  -2   0   2 1484.86   74.85
   2   0  -1   -0.34    0.66
   2   0  -1    0.34    1.35
  -2   0   1    0.19    0.48
   2   0   021709.63 3014.46
  -2   0   020134.61 2746.14
  -2   0   019137.43 2677.56
   2   0   1    0.46    1.06
   2   0   1   -1.45    1.30
  -2   0  -1    1.17    0.81
  -2   0  -1   -0.16    1.09
  -2   0  -1   -1.34    1.31
   2   0   2  478.57   18.05
   2   0   2  429.23   18.48
  -2   0  -2  438.12   16.91
  -2   0  -2  456.92   17.24
  -2   0  -2  449.01   24.04
   2   0   3    1.08    1.01
  -2   0  -3    2.21    1.31
  -2   0  -3   -0.42    1.06
  -2   0  -3    1.85    1.55
   2   0   4 1062.51   48.19
   2   0   4 1014.58   48.60
  -2   0  -4 1057.50   56.74
  -2   0  -4 1120.55   47.83
  -2   0  -4 1048.29   49.64
   2   0   5    1.46    0.89
   2   0   5    1.74    1.82
   2   0   5    2.85    1.74
  -2   0  -5    0.66    1.77
  -2   0  -5    1.20    0.95
   2   0   6   41.31    2.26
   2   0   6   41.08    4.70
   2   0   6   37.71    4.34
  -2   0  -6   43.12    4.83
  -2   0  -6   39.08    2.51
   2   0   7   -0.82    1.15
   2   0   7    2.17    1.80
   2   0   7    1.27    1.79
  -2   0  -7    0.36    1.85
  -2   0  -7   -0.95    0.86
   2   0   8   25.41    2.00
   2   0   8   28.18    4.48
   2   0   8   23.57    4.41
  -2   0  -8   26.03    4.50
  -2   0  -8   24.51    2.21
   2   0   9   -2.32    2.50
   2   0   9    5.08    2.42
  -2   0  -9    0.46    3.87
   2   0  10   34.39    5.93
   2   0  10   32.59    5.82
  -2   0 -10   33.33    8.71
   2   0  11   -0.21    2.47
   2   0  12  188.50   15.20
   2   0  13   -1.15    3.15
   2   0  14   10.62    5.17
   2   0  15   -0.85    3.41
   2   0  16  281.27   23.42
   2   0  17    0.02    2.85
   2   0  18   39.56    7.85
   2   0  19    4.10    3.62
   2   0  20   -1.38    2.70
   2   0  21    0.80    1.85
  -2   0 -21   -1.32    2.01
  -2   1  22    3.48    2.10
  -2  -1  22    6.03    2.67
  -2   1  21   41.55    5.64
  -2  -1  21   47.35    6.49
  -2   1  20    3.63    2.85
  -2  -1  20    0.65    3.09
  -2   1  19   85.16    9.64
  -2  -1  19   85.62   10.34
   2   1 -18    9.46    4.55
  -2   1  18   18.83    5.16
  -2  -1  18   24.60    5.72
   2   1 -17    1.26    3.55
  -2   1  17    5.50    3.87
  -2  -1  17    9.19    4.24
   2  -1 -17    5.18    3.53
   2   1 -16    1.55    3.27
  -2   1  16    3.38    3.53
  -2  -1  16    3.14    3.73
   2  -1 -16    4.33    3.25
   2   1 -15   48.47    8.32
  -2   1  15   73.32    8.45
   2  -1 -15   56.43    7.92
  -2  -1  15   75.28    9.29
   2   1 -14   53.92    8.49
  -2   1  14   77.61    8.42
  -2  -1  14   83.84    9.33
   2  -1 -14   71.91    8.22
   2   1 -13   10.12    4.15
  -2   1  13   15.77    4.25
  -2  -1  13   16.22    4.64
   2   1 -12   20.73    4.41
   2   1 -12   14.35    3.95
   2   1 -12   13.26    3.59
  -2   1  12   23.20    4.38
  -2   1  12   22.99    4.46
  -2  -1  12   26.32    4.98
   2   1 -11   26.59    4.31
   2   1 -11   23.51    4.15
  -2   1  11   22.82    4.58
   2   1 -11   19.63    3.70
  -2   1  11   24.43    4.40
   2   1 -11   22.49    4.67
   2  -1 -11   23.19    4.33
  -2  -1  11   25.43    4.94
   2  -1 -11   26.30    4.29
   2   1 -10  153.68   10.16
   2   1 -10  162.24   10.24
  -2   1  10  159.54   10.91
   2   1 -10  141.46    9.22
  -2   1  10  158.32   10.13
   2   1 -10  148.19   10.45
   2  -1 -10  141.19    9.76
  -2  -1  10  157.22   10.99
   2  -1 -10  150.79    9.97
   2   1  -9  194.69   10.83
   2   1  -9  201.21   11.46
  -2   1   9  178.55   12.02
   2   1  -9  182.01    9.76
   2   1  -9  173.36   11.09
  -2   1   9  189.32   10.83
   2  -1  -9  174.88   10.43
  -2  -1   9  188.72   11.85
   2  -1  -9  161.12   10.62
   2   1  -8  138.17    7.96
   2   1  -8  133.61    8.30
   2   1  -8  132.78    7.55
  -2   1   8  135.22    8.08
   2   1  -8  119.18    8.06
  -2   1   8  123.98    9.35
  -2  -1   8  131.93    8.91
   2  -1  -8  127.18    7.95
   2   1  -7  177.46    8.81
   2   1  -7  163.73    9.29
  -2   1   7  152.65   10.46
   2   1  -7  168.00    8.72
  -2   1   7  171.73    8.65
   2   1  -7  148.76    8.89
   2  -1  -7  159.89   10.41
  -2  -1   7  165.87    9.60
   2  -1  -7  159.14    8.65
   2   1  -6    6.46    1.87
  -2   1   6    5.14    2.61
   2   1  -6    5.04    1.88
   2   1  -6    5.55    2.11
  -2   1   6    4.69    1.81
   2  -1  -6    4.50    1.82
  -2  -1   6    4.41    2.21
   2  -1  -6    3.76    2.65
   2   1  -5   74.45    4.25
   2   1  -5   65.04    4.97
  -2   1   5   62.74    5.90
   2   1  -5   65.46    4.79
   2   1  -5   60.85    7.16
  -2   1   5   67.15    3.97
   2  -1  -5   67.80    4.14
   2  -1  -5   65.26    6.03
  -2  -1   5   65.58    4.95
   2   1  -4  209.06    8.31
   2   1  -4  194.00    9.73
  -2   1   4  194.03   10.53
   2   1  -4  204.91    9.80
   2   1  -4  176.42    8.60
  -2   1   4  198.90    7.69
   2  -1  -4  191.05   10.21
  -2  -1   4  192.59    9.37
   2  -1  -4  192.74   10.78
   2   1  -3  200.55    7.89
   2   1  -3  207.83   10.42
  -2   1   3  202.29   10.43
  -2   1   3  196.16    7.32
   2   1  -3  193.10    8.92
  -2  -1   3  211.19   10.57
   2  -1  -3  207.26   10.64
   2  -1  -3  192.94    7.37
  -2  -1   3  200.74    9.28
   2   1  -2 3432.73  213.39
   2   1  -2 2870.20  191.76
   2   1  -2 3356.53  217.21
  -2   1   2 3182.81  207.35
  -2   1   2 3389.69  209.17
   2  -1  -2 3223.15  218.03
  -2  -1   2 3324.94  222.80
   2  -1  -2 3527.46  218.19
  -2  -1   2 3118.59  201.55
  -2  -1   2 3332.36  213.61
   2   1  -111674.92 1249.54
   2   1  -111960.41 1306.67
  -2   1   111850.03 1276.21
   2   1  -111314.71 1236.76
  -2   1   112400.02 1315.11
  -2  -1   111180.54 1215.07
   2  -1  -111329.07 1211.37
  -2  -1   111416.64 1287.12
   2   1   0 1258.32   59.60
   2   1   0 1347.51   65.97
   2   1   0 1375.06   68.87
  -2   1   0 1369.39   61.30
  -2   1   0 1333.73   54.43
   2  -1   0 1297.09   59.72
  -2  -1   0 1302.25   62.43
  -2  -1   0 1373.87   69.85
   2  -1   0 1263.57   57.63
   2   1   1    6.41    2.02
  -2   1  -1    6.57    2.61
   2   1   1    8.48    2.63
   2  -1   1   11.46    1.28
  -2  -1  -1   10.40    3.52
  -2  -1  -1    8.56    2.59
  -2  -1  -1    9.22    2.19
   2  -1   1    9.09    1.57
   2   1   2   11.08    2.32
   2   1   2   15.12    2.58
   2   1   2    9.60    2.29
  -2   1  -2    9.53    1.73
   2  -1   2    9.64    1.14
   2  -1   2   10.07    1.73
  -2  -1  -2    9.23    2.28
  -2  -1  -2   12.38    2.22
  -2  -1  -2   11.76    2.59
   2   1   3  393.95   17.02
   2   1   3  397.91   16.69
   2   1   3  356.95   15.34
   2  -1   3  346.93    9.99
   2  -1   3  317.86   13.40
   2  -1   3  383.73   16.58
  -2  -1  -3  379.70   16.73
  -2  -1  -3  368.01   15.42
   2   1   4  539.13   24.91
   2   1   4  511.67   21.63
   2   1   4  462.27   20.91
   2  -1   4  509.42   21.15
  -2  -1  -4  504.66   23.26
  -2  -1  -4  495.86   21.57
  -2  -1  -4  484.78   20.99
   2   1   5  663.76   28.75
   2   1   5  612.75   28.71
   2   1   5  617.30   28.61
   2  -1   5  626.71   28.14
  -2  -1  -5  645.05   31.13
  -2  -1  -5  661.90   30.00
   2   1   6    1.47    1.38
   2   1   6    1.68    1.72
   2   1   6    0.24    1.77
   2  -1   6   -0.54    2.69
   2  -1   6   -0.04    0.94
  -2  -1  -6    3.12    2.00
  -2  -1  -6    1.40    1.53
   2   1   7  309.32   13.39
   2   1   7  280.68   14.64
   2   1   7  281.91   15.14
  -2   1  -7  296.78   16.03
   2  -1   7  289.51   14.81
  -2  -1  -7  285.41   16.64
  -2  -1  -7  293.06   14.23
   2   1   8  121.88    6.86
   2   1   8  109.07    8.35
   2   1   8  113.06    8.38
  -2   1  -8  114.75    8.36
   2  -1   8  109.25    8.12
  -2  -1  -8  105.69    9.52
   2  -1   8  108.47    6.70
  -2  -1  -8  113.22    7.07
   2   1   9  397.42   18.84
   2   1   9  353.47   20.20
   2   1   9  369.08   21.00
  -2   1  -9  369.98   20.88
   2  -1   9  381.67   20.83
   2  -1   9  361.76   18.91
  -2  -1  -9  360.04   22.38
  -2  -1  -9  370.88   18.64
   2   1  10   13.37    2.85
   2   1  10   15.71    4.03
   2   1  10   10.96    4.14
  -2   1 -10   12.87    3.79
   2  -1  10   17.89    3.96
  -2  -1 -10   14.29    4.56
   2  -1  10   14.18    3.84
  -2  -1 -10   15.57    3.07
   2   1  11  144.15   12.00
   2  -1  11  146.13   11.44
   2   1  12  376.47   32.30
   2  -1  12  379.66   23.65
   2   1  13  589.20   37.36
   2  -1  13  601.02   37.22
   2   1  14   43.40    7.79
   2  -1  14   45.45    7.65
   2   1  15  160.20   15.36
   2  -1  15  163.93   15.28
   2   1  16  472.74   31.98
   2  -1  16  455.63   31.48
   2   1  17   65.65    9.07
   2  -1  17   64.51    9.11
   2   1  18   16.84    4.70
   2  -1  18    8.67    4.75
   2   1  19   11.07    4.04
   2  -1  19    9.94    4.25
   2   1  20    7.27    3.16
  -2   1 -20    4.65    3.84
   2  -1  20    7.20    5.14
  -2  -2  21   -1.64    2.20
   2   2 -20    2.94    2.72
  -2   2  20    8.34    2.64
  -2  -2  20   12.23    3.36
   2   2 -19    1.95    2.79
  -2   2  19    2.88    2.68
  -2  -2  19    6.63    3.35
   2  -2 -19    1.29    4.53
   2   2 -18   18.82    6.02
  -2   2  18   36.18    5.65
  -2  -2  18   47.65    6.82
   2  -2 -18   30.24    6.34
   2   2 -17   84.69   17.14
  -2   2  17  118.82   11.48
  -2  -2  17  165.08   19.90
   2  -2 -17  135.31   12.92
   2   2 -16   14.15    5.70
  -2   2  16   17.35    4.85
  -2  -2  16   24.89    5.95
   2  -2 -16   19.56    5.70
   2   2 -15    8.01    3.93
  -2   2  15    0.53    3.83
  -2   2  15    2.30    3.36
   2  -2 -15    3.37    3.82
  -2  -2  15    8.57    4.02
   2   2 -14    6.87    4.35
  -2   2  14    8.59    4.18
  -2   2  14    6.18    3.69
  -2  -2  14    7.46    4.31
   2   2 -13   12.04    4.78
  -2   2  13   14.18    4.74
  -2   2  13   12.92    4.01
  -2  -2  13   10.47    4.75
   2   2 -12  279.27   20.59
  -2   2  12  276.87   19.64
  -2   2  12  266.65   17.30
  -2  -2  12  287.44   19.44
   2   2 -11   75.00    8.32
  -2   2  11   76.37    8.33
  -2   2  11   65.52    6.79
   2  -2 -11   65.99    5.93
  -2  -2  11   77.33    7.94
   2   2 -10  108.87    9.38
  -2   2  10   99.77    7.62
  -2   2  10   97.94    9.31
   2   2 -10  105.07    8.36
   2  -2 -10   88.72    6.59
   2  -2 -10   93.03    8.64
  -2  -2  10  104.20    8.75
   2   2  -9  221.83   13.74
   2   2  -9  190.94   12.61
  -2   2   9  218.77   14.48
   2   2  -9  179.90   10.84
  -2   2   9  225.62   11.70
   2   2  -9  214.75   12.78
   2  -2  -9  198.88   13.45
  -2  -2   9  225.44   13.00
   2  -2  -9  190.90   10.21
   2   2  -8   60.54    5.74
   2   2  -8   55.55    5.63
  -2   2   8   56.23   10.28
   2   2  -8   49.94    4.45
   2   2  -8   60.15    5.48
  -2   2   8   55.95    4.30
   2  -2  -8   51.63    4.04
   2  -2  -8   53.47    6.28
  -2  -2   8   59.43    5.42
   2   2  -7  220.86   16.55
   2   2  -7  202.06   10.85
  -2   2   7  226.22   14.25
   2   2  -7  212.86   10.55
  -2   2   7  220.47    9.31
   2   2  -7  219.13   11.14
   2  -2  -7  213.28   13.62
  -2  -2   7  205.29   11.00
   2  -2  -7  205.70    9.18
   2   2  -6  143.02    8.34
   2   2  -6  138.21    8.24
  -2   2   6  151.79   10.65
   2   2  -6  153.70    7.95
   2   2  -6  145.58    7.86
  -2   2   6  149.55    7.94
   2  -2  -6  136.09    6.20
   2  -2  -6  141.65   10.20
  -2  -2   6  147.02    7.85
  -2   2   5  571.44   21.02
   2   2  -5  575.09   26.03
   2   2  -5  563.16   25.98
  -2   2   5  587.63   29.82
   2   2  -5  587.20   25.35
   2  -2  -5  530.83   20.76
  -2  -2   5  545.49   27.63
   2  -2  -5  572.45   29.27
  -2  -2   5  581.59   25.13
   2  -2  -5  487.73   17.25
   2   2  -4  293.25   13.85
   2   2  -4  292.55   13.76
  -2   2   4  295.06   15.82
  -2   2   4  288.38    9.35
   2   2  -4  291.14   12.30
  -2  -2   4  310.54   15.65
   2  -2  -4  291.16   15.60
   2  -2  -4  276.52   11.52
  -2  -2   4  298.85   12.71
   2   2  -3  341.70   15.21
   2   2  -3  334.04   20.04
   2   2  -3  345.30   13.78
  -2   2   3  351.23   16.75
  -2   2   3  299.15    8.41
  -2   2   3  340.21   10.37
   2  -2  -3  334.36   16.23
  -2  -2   3  348.83   16.70
  -2  -2   3  348.62   17.61
   2  -2  -3  310.04    9.89
   2   2  -2  213.82   10.56
   2   2  -2  216.39   11.44
  -2   2   2  207.93    5.61
   2   2  -2  212.93   12.07
  -2   2   2  216.49    6.20
  -2   2   2  222.80   10.78
   2  -2  -2  189.22    5.60
  -2  -2   2  211.53   11.16
  -2  -2   2  228.49   12.18
  -2  -2   2  225.65    9.38
   2  -2  -2  213.56   10.25
   2   2  -1  142.80    7.63
   2   2  -1  156.50    9.15
  -2   2   1  155.51   10.18
  -2   2   1  139.25    4.11
  -2   2   1  153.38    5.36
   2  -2  -1  145.73    6.91
  -2  -2   1  152.45    8.95
  -2  -2   1  155.47    9.37
  -2  -2   1  160.50    7.16
   2  -2  -1  135.31    3.83
   2   2   0  196.35    9.96
   2   2   0  221.70   11.85
  -2   2   0  209.30    8.15
  -2   2   0  199.66    6.44
  -2   2   0  200.59    5.81
   2  -2   0  196.90    8.01
  -2  -2   0  217.35   11.16
  -2  -2   0  213.81   11.47
  -2  -2   0  226.44    9.25
   2  -2   0  198.65    5.75
   2   2   1    8.37    2.38
   2   2   1    7.93    2.97
   2   2   1    7.88    1.81
  -2   2  -1    7.03    1.39
  -2   2  -1    9.75    1.21
   2  -2   1    8.28    0.97
   2  -2   1    8.61    1.01
  -2  -2  -1    9.96    4.60
  -2  -2  -1    7.84    2.75
   2   2   2  850.88   41.09
   2   2   2  934.24   40.93
   2   2   2  949.91   45.99
  -2   2  -2  898.14   38.92
   2  -2   2  792.09   31.56
   2  -2   2  908.43   36.05
   2  -2   2  861.57   36.38
   2  -2   2  789.78   31.28
  -2  -2  -2  918.46   45.27
  -2  -2  -2  866.66   43.38
  -2  -2  -2  937.13   40.75
   2   2   3  280.51   14.32
   2   2   3  298.84   15.49
   2   2   3  290.27   12.21
   2  -2   3  274.35    9.80
   2  -2   3  300.32   13.48
  -2  -2  -3  303.16   15.74
  -2  -2  -3  277.74   15.13
  -2  -2  -3  302.72   12.40
   2   2   4   59.08    5.50
   2   2   4   61.29    5.67
   2   2   4   57.26    4.16
   2   2   4   60.39    4.09
   2  -2   4   55.40    3.27
   2  -2   4   61.63    3.64
  -2  -2  -4   62.17    9.51
  -2  -2  -4   57.54    5.78
   2   2   5  129.99    8.93
   2   2   5  136.19   12.77
   2   2   5  130.23    7.11
   2   2   5  133.05    7.20
   2  -2   5  137.34    6.80
  -2  -2  -5  142.21   10.03
  -2  -2  -5  123.02    8.92
   2   2   6  234.09   14.74
   2   2   6  242.55   13.05
   2   2   6  237.21   12.16
   2   2   6  239.47   11.87
   2  -2   6  250.18   11.78
  -2  -2  -6  251.94   15.24
  -2  -2  -6  228.68   13.55
   2   2   7    6.28    2.39
   2   2   7    2.60    2.25
   2   2   7    2.65    2.15
   2  -2   7    9.13    2.02
   2  -2   7    0.17    1.57
  -2  -2  -7    2.58    2.96
  -2  -2  -7    4.84    2.69
   2   2   8  178.49   11.13
   2   2   8  177.14   11.34
   2   2   8  187.92   15.57
   2  -2   8  182.77   10.40
  -2  -2  -8  182.30   13.85
  -2  -2  -8  179.27   12.42
   2   2   9   17.68    4.06
   2   2   9   13.68    3.92
   2   2   9   23.61    6.15
   2  -2   9   16.58    3.57
   2  -2   9   15.63    3.48
  -2  -2  -9   17.63    4.24
   2   2  10  258.91   16.12
   2   2  10  225.45   16.08
   2  -2  10  240.58   14.55
   2   2  11   86.97    8.78
   2   2  11   88.05    9.21
   2  -2  11   88.71    8.37
   2   2  12    0.57    4.70
   2   2  12    4.42    3.17
   2  -2  12    1.60    2.93
   2   2  13  216.29   17.12
   2  -2  13  217.31   16.34
   2   2  14  174.76   15.43
   2  -2  14  184.57   14.80
   2   2  15    6.20    4.09
   2  -2  15    5.12    3.83
   2   2  16    4.77    4.59
   2  -2  16   -0.81    2.86
  -2   2 -17   30.03    8.13
   2   2  17   31.04    6.05
   2  -2  17   31.62    6.13
  -2   2 -18    9.78    5.09
   2   2  18    9.39    3.80
   2  -2  18    7.33    3.91
   2   2  19    7.25    3.19
  -2   2 -19    7.27    4.31
   2  -2  19    8.47    3.22
  -2   2 -20   33.30    6.57
   2   2  20   41.87    4.43
   2  -2  20   45.66    4.72
  -2  -3  20    1.68    1.63
   2   3 -19    0.91    2.56
   2  -3 -19    1.71    2.68
  -2  -3  19    5.61    2.49
   2   3 -18    8.10    4.30
   2  -3 -18   16.09    4.49
  -2  -3  18   12.17    3.97
   2   3 -17    3.62    3.72
   2  -3 -17    7.21    3.87
  -2  -3  17    3.16    3.40
   2   3 -16  218.68   21.21
  -2   3  16  275.97   21.73
  -2  -3  16  267.04   19.67
   2   3 -15    5.44    4.16
  -2   3  15    5.93    4.07
  -2  -3  15    2.73    3.65
   2   3 -14  656.03   47.93
  -2   3  14  654.74   44.83
  -2  -3  14  670.05   44.26
   2   3 -13   -0.05    3.65
  -2   3  13    5.21    3.37
  -2  -3  13   -0.27    3.09
   2   3 -12  494.60   35.27
  -2   3  12  472.99   32.33
  -2  -3  12  467.99   31.07
   2   3 -11   40.84    7.71
  -2   3  11   44.31    7.22
  -2  -3  11   41.92    6.15
   2   3 -10   18.33    4.53
  -2   3  10    6.37    7.01
  -2  -3  10    8.59    3.53
   2   3  -9    8.06    3.81
   2   3  -9    8.01    2.99
  -2   3   9    7.84    3.99
  -2  -3   9    7.16    2.89
   2   3  -8   83.31    8.02
   2   3  -8   58.98    7.61
   2   3  -8   59.17    5.84
   2   3  -8   80.03    6.50
  -2   3   8   87.30    8.46
  -2  -3   8   82.93    6.13
   2   3  -7  419.14   22.86
   2   3  -7  380.56   22.97
   2   3  -7  399.80   20.30
   2   3  -7  371.42   19.52
  -2   3   7  414.55   24.21
   2  -3  -7  401.12   25.44
  -2  -3   7  393.83   19.33
   2   3  -6  112.10    8.52
   2   3  -6  102.29    8.09
  -2   3   6  109.70    9.34
   2   3  -6  111.88    9.92
   2  -3  -6  113.45    9.89
  -2  -3   6   99.81    6.05
   2   3  -5  111.28    8.18
   2   3  -5  108.84    7.93
   2   3  -5  111.85    6.22
  -2   3   5  108.34    8.83
   2  -3  -5  109.01    9.25
  -2  -3   5  101.62    7.78
  -2  -3   5   99.10    5.67
   2   3  -4   64.42    6.08
   2   3  -4   68.64    5.91
   2   3  -4   65.03    4.19
  -2   3   4   65.70    6.68
   2  -3  -4   70.00    6.70
  -2  -3   4   58.76    5.87
  -2  -3   4   60.71    3.99
   2   3  -3    2.37    1.98
   2   3  -3    0.89    1.95
   2   3  -3    1.03    1.17
  -2   3   3    1.86    2.02
   2  -3  -3    1.62    1.87
  -2  -3   3    2.94    3.32
  -2  -3   3   -0.29    1.12
   2   3  -2   52.31    5.28
  -2   3   2   50.14    4.92
   2   3  -2   46.94    3.09
  -2   3   2   44.93    2.44
  -2  -3   2   52.51    5.58
   2  -3  -2   53.71    4.52
  -2  -3   2   50.93    3.25
   2   3  -1    1.87    2.04
  -2   3   1    1.16    0.92
   2   3  -1    2.95    1.98
   2   3  -1   -0.11    1.08
  -2   3   1    2.61    1.58
  -2  -3   1    3.58    2.34
  -2  -3   1    3.29    2.08
   2  -3  -1   -0.92    1.42
   2   3   0   54.52    5.44
  -2   3   0   49.04    3.02
   2   3   0   49.67    5.70
   2   3   0   61.22    4.78
  -2   3   0   50.64    3.73
  -2  -3   0   52.39    6.46
  -2  -3   0   52.16    5.67
   2  -3   0   49.31    3.60
   2   3   1   50.56    5.68
  -2   3  -1   49.75    3.41
   2   3   1   57.85    6.01
   2   3   1   61.35    3.48
  -2   3  -1   43.20    3.04
  -2  -3  -1   62.85    6.57
  -2  -3  -1   55.69    9.29
   2  -3   1   49.18    3.19
  -2  -3  -1   56.47    3.42
   2   3   2  439.73   23.12
   2   3   2  473.40   25.25
   2   3   2  451.11   19.01
  -2   3  -2  436.79   19.36
  -2  -3  -2  502.56   26.82
  -2  -3  -2  424.00   23.58
  -2  -3  -2  442.03   18.07
   2   3   3   69.05    6.39
   2   3   3   76.24    7.42
   2   3   3   66.03    4.03
   2   3   3   71.88    4.30
  -2   3  -3   69.38    7.40
  -2  -3  -3   76.01    7.63
  -2  -3  -3   71.96    7.08
   2   3   4   11.39    3.75
   2   3   4   17.30    4.17
   2   3   4   13.95    2.22
   2   3   4   16.65    2.36
  -2   3  -4   15.37    2.91
  -2  -3  -4   20.25    4.38
  -2  -3  -4   16.24    4.18
   2   3   5   86.63    7.67
   2   3   5   88.98    8.30
   2   3   5   79.56    5.35
   2   3   5   79.73    5.42
  -2   3  -5   78.53    6.53
  -2  -3  -5   92.95    8.80
  -2  -3  -5   89.40    9.04
   2   3   6   48.81    5.97
   2   3   6   42.63    6.36
   2   3   6   41.29    4.24
   2   3   6   42.33    6.09
  -2   3  -6   40.78    5.35
  -2  -3  -6   47.39    6.62
  -2  -3  -6   48.66    7.04
   2   3   7    0.06    2.91
   2   3   7    0.83    2.85
   2   3   7    3.03    2.03
   2   3   7    1.67    1.86
  -2   3  -7    4.57    2.48
   2   3   8  131.67   10.59
   2   3   8  109.03    8.33
   2   3   8  101.72    8.01
  -2   3  -8  111.39   10.03
   2   3   9  104.49   10.44
   2   3   9   84.43    8.07
  -2   3  -9   94.55   10.73
   2   3  10   95.56   10.27
   2   3  10   75.47    7.92
  -2   3 -10  100.21   12.77
   2   3  11  628.05   40.11
   2   3  11  500.06   32.29
  -2   3 -11  683.50   49.62
   2   3  12   64.41    8.98
   2   3  12   47.73    7.20
  -2   3 -12   61.12   10.94
   2   3  13  336.38   23.14
   2   3  13  276.83   20.58
  -2   3 -13  342.97   28.63
   2   3  14   60.36    8.06
   2   3  14   49.87   11.67
  -2   3 -14   59.21   10.26
   2   3  15   30.33    5.71
  -2   3 -15   42.45    8.19
   2   3  16    3.37    2.59
  -2   3 -16    0.79    3.85
   2   3  17   16.65    3.84
  -2   3 -17   25.40    5.90
   2   3  18   12.50    2.57
  -2   3 -18   24.67    5.05
  -2   3 -19   53.35    6.91
   2   4 -18    9.09    3.66
   2  -4 -18   14.82    3.85
   2   4 -17   24.97    9.15
   2  -4 -17   30.76    5.69
   2   4 -16    0.89    3.11
   2  -4 -16    0.90    2.82
   2   4 -15   27.44    7.16
  -2   4  15   31.24    6.88
   2   4 -14  100.38   12.84
  -2   4  14   99.83   12.00
   2   4 -13   22.68    7.18
  -2   4  13   24.85    6.68
   2   4 -12  106.45   14.26
  -2   4  12  113.88   12.99
   2   4 -11   58.63    9.93
  -2   4  11   51.13    9.21
   2   4 -10   21.62    6.34
  -2   4  10   16.33    5.98
   2   4  -9   12.95    5.43
  -2   4   9   14.23    8.65
   2   4  -8   39.66    7.31
  -2   4   8   40.92    7.58
   2   4  -7   40.74   10.99
  -2   4   7   38.29    7.14
   2   4  -6    4.18    3.01
  -2   4   6   -0.46    3.24
   2   4  -5   96.97    9.18
   2   4  -5   76.37    9.11
  -2   4   5   98.11   10.11
   2   4  -4    8.45    3.76
   2   4  -4    7.73    3.49
  -2   4   4    7.94    3.77
   2   4  -3  115.22    9.54
  -2   4   3  113.09    9.93
   2   4  -3  106.61    9.63
   2  -4  -3  110.69    9.20
   2   4  -2   13.36    4.07
  -2   4   2   13.67    3.55
   2   4  -2   12.07    3.82
   2  -4  -2   11.42    3.37
   2   4  -1   -0.82    1.98
  -2   4   1    0.61    1.61
   2   4  -1   -0.02    2.05
   2  -4  -1    0.06    1.54
   2   4   0   98.97    9.23
   2   4   1  467.25   26.95
   2   4   1  462.98   27.17
   2   4   2   60.22    7.47
   2   4   2   65.06    7.65
  -2   4  -2   55.45    5.12
   2   4   3   20.57    4.61
   2   4   3   18.04    5.05
  -2   4  -3   15.68    3.32
   2   4   4  101.17    9.66
   2   4   4  103.99   10.15
  -2   4  -4   74.39    7.13
   2   4   5  247.70   16.81
   2   4   5  245.10   18.15
  -2   4  -5  189.68   13.77
   2   4   6   15.32    4.97
   2   4   6   17.84    5.52
  -2   4  -6   12.99    3.88
   2   4   7   34.49    6.23
   2   4   7   10.82    7.21
  -2   4  -7   25.53    5.10
   2   4   8   28.98    6.89
  -2   4  -8   15.83    5.31
   2   4   9  194.73   17.24
  -2   4  -9  127.96   13.53
   2   4  10   57.86   10.26
   2   4  11  503.95   37.33
  -2   4 -11  447.93   55.55
   2   4  12  183.03   16.28
  -2   4 -12  149.78   26.67
   2   4  13   44.34    7.24
  -2   4 -13   27.48    7.68
   2   4  14    1.70    3.22
  -2   4 -14    2.56    3.42
   2   4  15    3.14    2.26
  -2   4 -15   -3.46    2.49
   2   4  16    2.80    2.28
  -2   4 -16    1.81    3.01
  -2   4 -17   18.33    4.20
   2   5 -16    7.81    3.44
   2  -5 -16   11.02    3.64
   2   5 -15   26.81    4.54
   2  -5 -15   -1.41    4.42
   2   5 -14    1.80    2.65
  -2   5  14   -1.84    2.54
   2   5 -13   83.75   10.87
  -2   5  13   80.35   10.58
   2   5 -12   29.95    7.21
  -2   5  12   23.06    6.78
   2   5 -11   43.02    8.56
  -2   5  11   33.69    7.97
   2   5 -10   20.88    6.91
  -2   5  10   20.81    6.49
   2   5  -9   17.36    6.14
  -2   5   9   12.76    6.06
   2   5  -8    5.62    4.88
  -2   5   8    7.60    4.80
   2   5  -7   21.64    6.30
  -2   5   7   16.86    6.68
   2   5  -6   46.87    8.52
  -2   5   6   53.11   14.13
   2   5  -5   39.31    7.64
  -2   5   5   37.35   12.67
   2   5  -4    7.54    4.48
  -2   5   4   10.16    7.30
   2   5  -3   97.03   15.94
   2   5  -3   76.12   11.11
  -2   5   3   82.04   15.34
   2   5  -2   93.97   10.74
   2   5  -2   83.05   11.18
   2   5  -1   61.74    8.80
   2   5  -1   59.77    9.12
   2   5   0  292.73   21.36
   2   5   0  276.46   21.96
   2   5   1  516.94   33.90
   2   5   1  516.95   36.08
   2   5   2  324.30   23.82
   2   5   2  323.30   25.28
   2   5   3   19.55    5.64
   2   5   3   13.13    5.91
   2   5   4   99.12    9.45
   2   5   4   19.00   10.39
   2   5   5   41.37    8.08
   2   5   5   46.32    9.62
   2   5   6   33.59    6.95
   2   5   6   35.89    8.45
  -2   5  -6   20.70    5.29
   2   5   7   65.02   10.25
  -2   5  -7   29.72   10.59
   2   5   8   50.32    8.15
  -2   5  -8   17.00    5.65
   2   5   9  126.73   12.86
  -2   5  -9   54.75    9.84
   2   5  10   13.62    8.34
  -2   5 -10    4.12    4.44
   2   5  11    6.56    4.61
  -2   5 -11    5.63    3.84
   2   5  12   48.55    6.94
  -2   5 -12   18.14    5.69
   2   5  13   41.45    6.18
  -2   5 -13   11.92    4.86
   2   5  14   12.85    3.82
  -2   5 -14    1.56    5.06
   2   5  15    8.82    2.47
  -2   5 -15   -0.08    2.26
   2   6 -13   14.56    4.10
   2  -6 -13   14.34    3.81
   2   6 -12   69.19   12.36
  -2   6  12   57.54    7.15
   2   6 -11   10.29    6.59
  -2   6  11    5.44    3.74
   2   6 -10   15.97    8.94
  -2   6  10   16.15    4.88
   2   6  -9   11.00    7.21
  -2   6   9    5.20    4.03
   2   6  -8   36.07    7.24
  -2   6   8   27.41    6.78
   2   6  -7   35.01    7.44
  -2   6   7   31.30    7.03
   2   6  -6  116.41   11.71
  -2   6   6   80.55   11.75
   2   6  -5    1.40    3.33
   2   6  -4   48.79    8.19
   2   6  -3   20.07    5.92
   2   6  -2  304.43   22.35
   2   6  -1    2.04    3.81
   2   6  -1    5.47    4.80
   2   6   0   38.86    7.29
   2   6   0   33.31    9.06
   2   6   1    2.30    3.37
   2   6   1    0.37    3.86
   2   6   2   92.45   10.74
   2   6   2   80.52   12.07
   2   6   3   -1.76    2.68
   2   6   3    2.18    3.13
   2   6   4   -0.26    3.72
   2   6   4    5.41    4.11
   2   6   5    4.67    4.25
   2   6   5    3.70    4.35
   2   6   6   12.49    5.71
   2   6   7   11.51    8.65
   2   6   8   -1.44    3.34
   2   6   9    0.25    2.83
  -2   6  -9    0.59    2.17
   2   6  10    2.09    2.76
  -2   6 -10    0.03    2.07
   2   6  11   15.28    4.54
   2   6  12    7.75    3.19
   2   7  -7    0.79    2.17
   2   7  -6    5.27    2.96
   2   7  -5   69.44   11.00
   2   7  -4   63.12    7.13
   2   7  -3  107.40    9.16
   2   7  -2   15.08    4.03
   2   7  -1   25.98    4.89
   2   7   0   46.85    6.19
   2   7   1   35.55    4.46
   2   7   1    9.01    2.76
   2   7   2    0.73    2.30
   2   7   2    0.33    1.78
   2   7   3    3.28    2.71
   2   7   4   12.47    3.66
   2   7   5   42.05    5.45
   2   7   6   12.26    3.31
  -3   0  21   -0.59    2.13
  -3   0  20    1.55    2.64
  -3   0  19   -1.12    2.85
  -3   0  18  125.01   12.41
  -3   0  17    0.99    2.99
   3   0 -16    7.70    4.59
  -3   0  16   18.00    7.61
   3   0 -15    1.93    3.18
  -3   0  15    1.41    3.27
   3   0 -14   96.26   11.80
  -3   0  14  122.38   11.56
   3   0 -13   -1.26    4.90
  -3   0  13    3.39    3.18
   3   0 -12    7.55    3.81
  -3   0  12    6.73    3.88
   3   0 -11   -0.80    2.50
  -3   0  11   -0.58    2.55
   3   0 -10 1000.39   59.79
   3   0 -10  942.33   56.39
   3   0 -10  980.69   56.44
  -3   0  10 1004.66   57.34
   3   0  -9    2.30    2.32
   3   0  -9    0.42    2.19
   3   0  -9   -1.10    2.13
  -3   0   9    0.97    2.22
   3   0  -8  347.93   20.64
   3   0  -8  312.30   24.30
   3   0  -8  342.07   18.21
  -3   0   8  353.04   25.47
   3   0  -7   -0.40    0.58
   3   0  -7    0.77    2.01
   3   0  -7    3.95    1.85
   3   0  -7    1.89    1.67
  -3   0   7   -0.84    1.68
   3   0  -6    4.49    1.10
   3   0  -6    9.79    2.98
   3   0  -6    5.40    2.80
   3   0  -6    5.85    3.86
  -3   0   6    7.99    2.35
   3   0  -5    0.90    0.43
   3   0  -5    0.38    2.21
   3   0  -5    0.77    2.04
   3   0  -5    1.36    1.77
  -3   0   5    3.52    1.72
   3   0  -4 1352.49   58.23
   3   0  -4 1473.30   89.87
   3   0  -4 1455.71   79.26
   3   0  -4 1453.74   75.53
  -3   0   4 1396.21   72.21
   3   0  -3    0.11    0.25
   3   0  -3   -1.81    1.74
   3   0  -3    2.59    1.61
   3   0  -3    3.54    1.54
  -3   0   3   -0.67    1.37
   3   0  -2 1092.94   54.09
   3   0  -2  963.63   47.38
   3   0  -1   -0.27    1.59
   3   0  -1    0.72    1.07
  -3   0   1    0.68    0.89
   3   0   0   12.30    2.51
   3   0   0   12.95    2.62
  -3   0   0   10.41    1.19
  -3   0   0   12.59    2.49
   3   0   1    1.86    1.33
   3   0   1    0.73    1.50
  -3   0  -1   -1.02    1.28
  -3   0  -1    0.04    1.43
   3   0   2   13.50    2.28
   3   0   2   11.83    4.46
  -3   0  -2   12.44    1.80
  -3   0  -2   14.14    2.22
  -3   0  -2   17.53    4.55
   3   0   3    1.37    1.40
   3   0   3    0.58    1.77
  -3   0  -3    4.46    1.37
  -3   0  -3    2.53    1.38
  -3   0  -3   -0.04    1.88
   3   0   4   13.84    1.97
   3   0   4   15.16    2.94
  -3   0  -4   15.13    2.52
  -3   0  -4   14.74    2.07
  -3   0  -4   14.84    3.01
   3   0   5    0.58    1.05
   3   0   5    6.48    1.98
   3   0   5    0.53    1.87
  -3   0  -5   -0.61    1.69
  -3   0  -5    1.43    1.23
   3   0   6   34.93    2.95
   3   0   6   53.35    5.22
   3   0   6   48.27    4.88
  -3   0  -6   46.38    4.79
  -3   0  -6   45.44    3.43
   3   0   7    4.12    2.55
   3   0   7    2.50    2.40
  -3   0  -7    0.72    2.34
   3   0   8   15.92    4.25
   3   0   8   13.92    6.35
  -3   0  -8   13.05    3.92
   3   0   9    0.25    2.68
  -3   0  -9    1.73    2.40
   3   0  10   23.54    5.90
   3   0  11    1.75    3.52
   3   0  12  679.42   45.87
   3   0  13    6.32    4.66
   3   0  14   84.18   11.88
   3   0  15    0.01    2.97
   3   0  16  259.59   21.71
   3   0  17   -0.15    4.55
   3   0  18  112.59   11.52
   3   0  19    2.71    2.99
   3   0  20  328.82   18.56
  -3   1  21    0.08    1.96
  -3  -1  21    3.25    2.45
  -3   1  20   10.49    3.73
  -3  -1  20   12.94    4.26
  -3   1  19    5.11    3.82
  -3  -1  19   11.47    4.11
  -3   1  18    4.92    3.50
   3  -1 -18    1.28    3.44
  -3  -1  18    4.69    3.92
  -3   1  17    3.43    3.09
  -3  -1  17   -0.65    3.51
   3  -1 -17    0.25    3.15
  -3   1  16   37.18    7.32
   3  -1 -16   31.02    7.17
  -3  -1  16   43.84    7.90
  -3   1  15   64.14   13.92
  -3  -1  15   74.73   15.40
   3  -1 -15   55.00    8.90
   3   1 -14    5.42    4.39
  -3   1  14   13.19    4.72
   3  -1 -14   13.06    4.94
  -3  -1  14   16.29    8.44
   3   1 -13   73.50    9.90
  -3   1  13  116.75   10.43
   3  -1 -13  110.97   11.04
  -3  -1  13   82.34   10.94
  -3   1  12   22.06    5.05
   3   1 -12   13.24    4.87
   3  -1 -12   21.89    5.14
  -3  -1  12   17.88    5.44
   3   1 -11    3.45    2.70
  -3   1  11    3.54    2.68
   3  -1 -11   -0.52    2.83
  -3  -1  11   -1.28    3.02
   3   1 -10    5.24    3.34
   3   1 -10    5.91    3.14
   3   1 -10    5.16    4.22
  -3   1  10    1.75    2.84
   3  -1 -10    2.09    3.19
   3  -1 -10    4.07    5.02
   3  -1 -10    2.84    2.76
  -3  -1  10    7.12    5.13
   3   1  -9  516.77   28.99
   3   1  -9  647.14   36.64
   3   1  -9  594.58   32.98
   3   1  -9  569.74   31.48
  -3   1   9  659.97   40.87
   3  -1  -9  600.63   34.89
   3  -1  -9  567.05   34.50
   3  -1  -9  618.24   32.24
  -3  -1   9  639.99   34.94
   3   1  -8   98.90    6.55
   3   1  -8  105.92    8.91
   3   1  -8  111.99    8.22
   3   1  -8  105.04    8.12
  -3   1   8  116.41    7.85
   3  -1  -8  101.67    9.51
   3  -1  -8  110.40    7.59
  -3  -1   8  108.92    8.94
   3   1  -7   45.20    3.65
   3   1  -7   48.64    5.57
   3   1  -7   44.86    5.08
   3   1  -7   45.28    5.11
  -3   1   7   47.41    4.58
   3  -1  -7   41.61    5.98
   3  -1  -7   45.22    4.58
  -3  -1   7   47.15    5.35
   3   1  -6  448.90   18.74
   3   1  -6  438.93   23.24
  -3   1   6  462.16   20.73
   3   1  -6  447.47   22.97
   3   1  -6  423.18   21.13
   3  -1  -6  450.81   20.73
   3  -1  -6  423.71   23.85
  -3  -1   6  442.95   22.22
   3   1  -5  289.99   13.90
   3   1  -5  267.76   14.95
   3   1  -5  288.24   15.17
   3   1  -5  265.65   13.69
  -3   1   5  264.52   11.88
   3  -1  -5  273.60   15.64
   3  -1  -5  267.72   15.42
   3  -1  -5  271.61   12.57
  -3  -1   5  276.19   14.12
   3   1  -4  721.24   29.62
   3   1  -4  751.41   37.47
   3   1  -4  706.98   35.71
  -3   1   4  683.11   34.77
   3   1  -4  725.03   34.79
   3  -1  -4  748.33   37.91
  -3  -1   4  705.57   33.77
   3  -1  -4  734.82   32.79
   3   1  -3   16.04    1.90
   3   1  -3   17.45    3.06
   3   1  -3   15.15    5.33
   3   1  -3   15.59    3.54
  -3   1   3   16.06    2.24
   3  -1  -3   15.19    2.47
  -3  -1   3   15.96    3.06
   3  -1  -3   15.04    3.18
   3   1  -2   56.78    3.39
  -3   1   2   56.66    3.71
   3  -1  -2   56.91    4.76
  -3  -1   2   54.38    5.78
  -3  -1   2   59.90    3.61
   3   1  -1 1179.38   54.88
   3   1  -1 1158.05   60.80
   3  -1  -1 1117.62   57.47
  -3  -1   1 1224.57   58.25
  -3  -1   1 1178.63   63.54
   3   1   0 1264.92   61.06
   3   1   0 1298.99   68.95
   3   1   0 1273.88   66.63
   3  -1   0 1255.36   62.06
  -3  -1   0 1223.92   60.32
  -3  -1   0 1263.49   68.61
  -3  -1   0 1279.83   66.36
   3   1   1  122.77    6.31
   3   1   1  137.94   12.48
  -3   1  -1  125.13    9.18
   3  -1   1  110.85    5.98
   3  -1   1  119.41    6.89
  -3  -1  -1  122.11    7.90
  -3  -1  -1  119.65    6.17
   3   1   2  100.59    5.98
  -3   1  -2   95.70    5.54
   3   1   2  100.24    6.95
   3   1   2   93.42    6.77
   3  -1   2   82.62    6.04
  -3  -1  -2   92.93    5.67
  -3  -1  -2   96.37    6.65
   3  -1   2   92.07    5.71
   3   1   3   84.28    5.92
   3   1   3   89.36    6.05
  -3   1  -3   75.96    4.97
   3   1   3   79.68    5.98
  -3   1  -3   62.81    4.19
   3  -1   3   82.19    4.93
  -3  -1  -3   87.18    6.60
  -3  -1  -3   83.50    5.86
  -3  -1  -3   79.53    5.50
  -3   1  -4  705.07   37.48
   3   1   4  810.26   40.07
   3  -1   4  814.86   37.95
  -3  -1  -4  836.77   41.55
   3  -1   4  855.49   40.12
  -3  -1  -4  948.23   46.74
  -3  -1  -4  806.27   39.75
   3   1   5  582.02   27.14
   3   1   5  539.77   27.08
  -3   1  -5  490.89   26.25
   3  -1   5  601.32   27.83
  -3  -1  -5  541.59   27.47
  -3  -1  -5  629.06   30.43
   3   1   6  470.73   22.28
  -3   1  -6  394.15   22.63
   3   1   6  458.59   23.58
   3   1   6  445.89   23.40
  -3  -1  -6  458.47   24.64
   3  -1   6  480.65   23.62
  -3  -1  -6  499.42   24.87
   3   1   7  268.91   13.27
  -3   1  -7  254.59   15.95
   3   1   7  282.05   15.95
   3   1   7  274.54   16.26
  -3  -1  -7  265.85   16.71
   3  -1   7  281.89   15.55
  -3  -1  -7  284.11   15.62
   3   1   8  183.24   10.34
   3   1   8  209.41   13.40
   3   1   8  196.28   13.37
  -3   1  -8  184.53   13.31
   3  -1   8  213.30   13.33
  -3  -1  -8  185.66   13.91
  -3  -1  -8  199.80   12.28
   3   1   9  135.80   11.48
   3  -1   9  133.80   11.32
   3   1  10  213.66   16.41
   3  -1  10  226.22   16.52
   3   1  11   -0.33    3.03
   3  -1  11    1.82    2.88
   3   1  12   91.75   11.24
   3  -1  12   87.66   10.78
   3   1  13   68.73   15.68
   3  -1  13   78.07   10.22
   3   1  14  309.23   24.29
   3  -1  14  318.56   24.42
   3   1  15    4.57    4.17
   3  -1  15    3.79    4.07
   3   1  16    3.38    3.76
   3  -1  16    1.21    5.84
   3   1  17    7.18    7.19
   3  -1  17    9.73    4.36
   3   1  18   -0.80    3.03
   3  -1  18    5.98    2.95
  -3   1 -19   -0.59    2.92
   3   1  19    2.69    2.55
   3  -1  19    2.45    2.42
   3  -2 -20    1.39    2.03
  -3  -2  20    4.29    2.63
  -3   2  19    4.84    2.44
   3  -2 -19    2.78    3.33
  -3  -2  19    6.13    3.34
  -3   2  18   39.82    6.13
  -3  -2  18   62.43    7.59
   3  -2 -18   47.96    7.70
  -3   2  17    2.18    2.88
   3  -2 -17    3.58    3.58
  -3  -2  17    1.72    3.52
  -3   2  16   92.78   10.20
   3  -2 -16  103.68   12.41
  -3  -2  16  106.18   11.68
  -3   2  15  112.41   12.48
   3  -2 -15  144.32   14.84
  -3  -2  15  152.30   14.28
   3   2 -14  336.77   35.10
  -3   2  14  598.74   38.49
  -3  -2  14  689.66   41.61
   3  -2 -14  683.07   42.82
   3   2 -13  254.05   22.96
  -3   2  13  361.62   24.11
  -3  -2  13  396.83   25.64
   3   2 -12  107.10   11.03
  -3   2  12  127.73   12.89
  -3   2  12  131.77   11.23
  -3  -2  12  134.25   12.42
   3   2 -11    0.05    2.55
   3   2 -11   -1.56    2.72
  -3   2  11    5.19    3.17
  -3   2  11    3.37    2.53
  -3  -2  11    2.92    3.03
   3   2 -10  318.10   19.52
   3   2 -10  285.02   20.64
  -3   2  10  325.89   22.59
  -3   2  10  334.46   18.79
   3  -2 -10  282.38   21.65
  -3  -2  10  339.16   20.87
   3   2  -9   82.65    7.06
   3   2  -9   68.87    8.04
   3   2  -9   70.80    7.09
  -3   2   9   80.19    6.39
  -3   2   9   79.30    9.28
   3  -2  -9   66.49    5.90
  -3  -2   9   86.52    7.80
   3   2  -8  293.66   16.10
   3   2  -8  279.28   17.15
  -3   2   8  285.63   19.32
   3   2  -8  276.23   21.48
  -3   2   8  294.13   14.08
   3   2  -8  275.52   15.59
   3  -2  -8  259.25   17.49
  -3  -2   8  296.97   16.66
   3  -2  -8  249.19   13.45
   3   2  -7   23.25    3.39
   3   2  -7   19.72    3.72
  -3   2   7   14.61    4.54
   3   2  -7   18.24    3.65
   3   2  -7   16.83    3.60
  -3   2   7   18.56    2.62
   3  -2  -7   18.64    2.77
   3  -2  -7   17.15    4.37
  -3  -2   7   21.50    3.59
   3   2  -6  156.51    8.75
   3   2  -6  130.56    9.34
  -3   2   6  143.36   10.92
   3   2  -6  145.52    9.67
  -3   2   6  137.74    8.86
   3   2  -6  146.35    8.76
   3  -2  -6  127.21    9.83
  -3  -2   6  145.20    8.77
   3  -2  -6  127.25    9.24
   3   2  -5   91.99    6.21
   3   2  -5   78.79    6.76
  -3   2   5   82.23    7.42
   3   2  -5   86.45    6.70
  -3   2   5   78.24    4.03
   3   2  -5   84.06    5.87
   3  -2  -5   79.80    6.93
  -3  -2   5   91.64    9.19
   3  -2  -5   78.52    4.44
   3   2  -4 1421.35   73.76
   3   2  -4 1332.96   75.12
   3   2  -4 1418.86   74.91
  -3   2   4 1341.72   75.79
  -3   2   4 1220.04   60.08
   3  -2  -4 1280.78   64.67
  -3  -2   4 1384.63   79.49
  -3  -2   4 1334.25   70.93
   3   2  -3  361.02   16.49
   3   2  -3  365.95   19.05
   3   2  -3  380.39   17.55
  -3   2   3  373.03   18.73
  -3   2   3  345.83   13.23
   3  -2  -3  328.48   13.15
  -3  -2   3  365.09   20.31
  -3  -2   3  352.67   17.01
   3   2  -2  671.31   30.94
  -3   2   2  674.58   31.98
   3  -2  -2  631.41   26.72
  -3  -2   2  680.69   36.90
  -3  -2   2  752.88   35.80
  -3  -2   2  664.89   31.73
   3   2  -1  248.93   12.30
   3   2  -1  280.02   15.92
   3  -2  -1  246.91   12.56
   3  -2  -1  263.81   10.28
  -3  -2   1  290.22   14.35
  -3  -2   1  266.17   15.62
   3   2   0  186.67    9.77
   3   2   0  193.81   12.27
  -3   2   0  190.55    7.60
   3  -2   0  145.94    8.25
   3  -2   0  207.30    8.07
  -3  -2   0  200.59   12.68
  -3  -2   0  202.30   10.88
   3   2   1  477.11   23.03
   3   2   1  524.62   27.64
   3   2   1  536.05   24.65
  -3   2  -1  487.55   19.49
  -3  -2  -1  514.49   24.65
  -3  -2  -1  523.34   28.37
  -3  -2  -1  573.12   26.01
   3  -2   1  502.24   23.73
   3   2   2  325.43   21.99
   3   2   2  358.44   19.24
   3   2   2  352.44   16.67
   3  -2   2  338.19   13.87
   3  -2   2  343.09   13.92
  -3  -2  -2  327.79   17.02
  -3  -2  -2  347.78   19.72
  -3  -2  -2  352.49   16.44
   3   2   3 1140.63   60.48
   3   2   3 1214.34   64.50
  -3   2  -3  726.97   52.75
   3   2   3 1175.02   60.06
   3  -2   3 1135.08   54.51
  -3  -2  -3 1137.29   61.00
   3  -2   3 1239.26   58.79
  -3  -2  -3 1181.17   65.40
  -3  -2  -3 1172.99   59.54
   3   2   4  296.58   16.53
   3   2   4  328.99   17.29
  -3   2  -4  209.50   14.37
   3   2   4  318.00   15.64
   3  -2   4  294.33   12.63
  -3  -2  -4  302.33   16.97
   3  -2   4  324.26   14.19
  -3  -2  -4  313.79   17.96
  -3  -2  -4  308.09   15.04
   3   2   5  153.09   10.86
   3   2   5  161.40   10.58
   3   2   5  162.04    9.56
   3   2   5  161.08    9.30
  -3   2  -5  110.58    9.21
   3  -2   5  159.93   12.08
  -3  -2  -5  156.33   15.60
  -3  -2  -5  157.76   11.47
   3   2   6  508.10   26.44
   3   2   6  500.29   26.15
  -3   2  -6  474.22   28.01
   3  -2   6  513.40   25.70
  -3  -2  -6  485.65   28.59
  -3  -2  -6  528.94   30.76
   3   2   7  910.58   49.33
   3   2   7  887.20   49.38
  -3   2  -7  790.54   49.42
   3   2   7  872.98   48.65
   3  -2   7  905.12   48.74
  -3  -2  -7  903.39   53.96
   3   2   8  440.78   24.33
   3   2   8  419.08   24.90
  -3   2  -8  371.00   24.98
   3  -2   8  458.79   24.92
   3   2   9   26.24    4.80
   3   2   9   30.89    5.65
   3  -2   9   28.05    5.07
   3   2  10  217.82   15.72
   3   2  10  219.58   17.12
   3  -2  10  226.30   15.69
   3   2  11  144.21   13.93
   3  -2  11  140.79   12.11
   3   2  12   89.81   11.21
   3  -2  12   85.40    9.77
   3   2  13  176.89   16.44
   3  -2  13  181.45   15.23
   3   2  14  698.48   47.39
   3  -2  14  719.50   57.91
   3   2  15   25.42    6.25
   3  -2  15   24.45    5.67
   3   2  16   23.29    5.56
  -3   2 -16   15.54    6.19
   3  -2  16   21.15    5.20
  -3   2 -17    9.03    4.74
   3   2  17   10.80    4.10
   3  -2  17   10.58    3.91
  -3   2 -18   17.64    5.78
   3   2  18   29.10    4.76
   3  -2  18   28.97    4.57
   3   2  19    7.47    2.75
  -3   2 -19    7.63    3.50
   3  -2  19    9.83    2.31
   3  -3 -19   -0.98    3.17
  -3  -3  19    9.47    2.58
   3   3 -18   -0.17    2.26
   3  -3 -18    5.14    3.17
  -3  -3  18    4.91    2.73
   3   3 -17   12.35    8.13
   3  -3 -17   36.49    6.67
  -3  -3  17   33.94    5.84
   3   3 -16    6.83    3.83
   3  -3 -16    9.92    4.51
  -3  -3  16    8.34    4.18
   3   3 -15  108.43   14.36
   3  -3 -15  186.82   16.13
  -3  -3  15  192.37   15.41
   3   3 -14   10.61    4.38
   3  -3 -14   -2.44    4.53
  -3  -3  14   12.90    4.48
   3   3 -13  218.59   19.88
  -3   3  13  242.04   20.41
  -3  -3  13  242.33   19.46
   3   3 -12   47.66    8.56
  -3   3  12   55.81    8.72
  -3  -3  12   53.49    8.06
   3   3 -11   77.81    9.72
  -3   3  11   79.77   10.12
  -3  -3  11   74.47    9.19
   3   3 -10    4.17    3.75
  -3   3  10    3.18    4.10
  -3  -3  10    9.48    3.40
   3   3  -9    1.90    3.03
   3   3  -9    1.89    2.90
  -3   3   9    1.88    3.33
  -3  -3   9    4.19    2.64
   3   3  -8   40.53    6.09
   3   3  -8   36.20    7.36
  -3   3   8   39.05    6.81
  -3  -3   8   39.84    7.86
   3   3  -7   30.06    5.10
   3   3  -7   27.09    5.07
  -3   3   7   25.68    5.71
  -3  -3   7   27.44    4.05
   3   3  -6   13.79    3.89
   3   3  -6   10.74    4.24
   3   3  -6   13.68    3.66
   3   3  -6   16.78    3.27
  -3   3   6   14.06    4.53
  -3  -3   6   14.20    2.95
   3   3  -5    2.43    2.35
   3   3  -5    1.84    2.57
   3   3  -5   -0.01    1.94
  -3   3   5    3.70    2.60
   3  -3  -5   -2.48    3.47
  -3  -3   5    2.47    2.38
  -3  -3   5    1.57    1.70
   3   3  -4  267.23   15.18
   3   3  -4  253.38   16.61
   3   3  -4  261.78   17.82
  -3   3   4  251.73   16.18
  -3  -3   4  242.10   16.84
  -3  -3   4  243.87   12.70
   3   3  -3    0.47    1.90
   3   3  -3    1.59    1.98
   3   3  -3   -0.78    1.43
  -3   3   3    0.54    1.78
  -3  -3   3   -2.53    1.99
  -3  -3   3    0.18    2.19
   3   3  -2   88.74    7.53
   3   3  -2   86.25    7.81
   3   3  -2   90.41    6.36
  -3   3   2   82.08    6.66
   3  -3  -2   77.00    9.47
  -3  -3   2   76.56    8.15
  -3  -3   2  104.11    6.70
   3   3  -1   36.73    5.04
   3   3  -1   37.20    8.61
   3   3  -1   46.95    4.38
  -3   3   1   30.39    3.71
   3  -3  -1   29.96    3.91
  -3  -3   1   41.20    5.33
   3   3   0  117.84    8.87
   3   3   0  126.75   10.11
   3   3   0  126.86    7.69
  -3  -3   0  141.61   10.22
  -3  -3   0  125.20   10.98
   3   3   1   21.62    4.12
   3   3   1   23.43    4.94
  -3  -3  -1   23.74    4.93
  -3  -3  -1   22.52    5.25
  -3  -3  -1   27.07    3.17
   3   3   2   42.74    5.30
   3   3   2   44.39    6.48
   3   3   2   45.18    4.46
  -3  -3  -2   48.59    6.36
  -3  -3  -2   47.91    6.74
  -3  -3  -2   45.18    4.13
   3   3   3  385.83   22.13
   3   3   3  432.92   25.52
   3   3   3  392.17   24.89
  -3  -3  -3  409.56   32.03
  -3  -3  -3  399.14   25.34
  -3  -3  -3  401.69   19.41
   3   3   4  147.90   11.02
   3   3   4  166.82   12.58
   3   3   4  141.86    9.01
   3   3   4  144.56    9.20
   3   3   5   88.95    8.59
   3   3   5   99.56    9.09
   3   3   5   83.13    6.84
   3   3   5   80.82    6.74
   3   3   6  110.96    9.80
   3   3   6  119.71   10.07
   3   3   6  103.97    8.02
  -3   3  -6   67.64    7.71
   3   3   7   57.49    7.01
   3   3   7   47.49    8.76
  -3   3  -7   27.54    5.47
   3   3   8   19.70    5.04
   3   3   8   16.41    4.36
  -3   3  -8   11.95    4.44
   3   3   9    5.58    6.27
   3   3   9    1.23    3.17
  -3   3  -9    7.00    3.72
   3   3  10   38.49    6.82
   3   3  10   28.21    5.95
  -3   3 -10   21.52    6.73
   3   3  11   33.80    6.24
   3   3  11   21.21    8.56
  -3   3 -11   13.54    6.26
   3   3  12    8.11    4.20
   3   3  12    6.85    3.87
  -3   3 -12    4.56    4.43
   3   3  13   46.24    6.95
   3   3  13   48.18    7.04
  -3   3 -13   34.12    8.13
   3   3  14    3.00    3.09
  -3   3 -14    2.75    3.72
   3   3  15    5.92    4.68
  -3   3 -15    3.36    3.70
   3   3  16   27.17    4.27
  -3   3 -16   18.07    5.76
   3   3  17    2.33    1.86
  -3   3 -17    4.48    2.93
  -3   3 -18    4.74    2.65
   3  -4 -18   16.23    3.82
   3   4 -17    4.18    2.57
   3  -4 -17    6.13    3.35
   3   4 -16   37.46    6.82
   3  -4 -16   62.78    7.93
   3   4 -15   39.38    7.54
   3  -4 -15   55.99    8.08
   3   4 -14   -3.01    3.04
   3  -4 -14    1.73    3.12
   3   4 -13    1.83    4.12
  -3   4  13    5.99    4.12
   3   4 -12   17.34    5.84
  -3   4  12   11.50    5.71
   3   4 -11  120.60   13.75
  -3   4  11  114.26   13.61
   3   4 -10   28.27    7.09
  -3   4  10   26.64    7.06
   3   4  -9   37.09    7.68
  -3   4   9   37.09    7.71
   3   4  -8   74.52   10.07
  -3   4   8   74.13   10.67
   3   4  -7   67.63    8.73
   3   4  -7   37.47    8.52
  -3   4   7   67.23    9.21
   3   4  -6  108.61   10.66
   3   4  -6  103.93   13.66
  -3   4   6   99.51   11.36
   3   4  -5   22.55    5.42
   3   4  -5   23.98    5.75
  -3   4   5   22.34    5.59
   3   4  -4   23.00    4.80
   3   4  -4   15.55    4.87
  -3   4   4   16.20    4.82
   3   4  -3   85.08   13.36
   3   4  -3   84.26    8.89
  -3   4   3   68.54    7.83
   3   4  -2    0.78    2.21
   3   4  -2   -0.76    2.33
   3   4  -1  121.53   10.89
   3   4  -1  119.00   11.20
   3   4   0  126.74   11.12
   3   4   0  119.22   11.82
   3   4   1  759.76   45.90
   3   4   1  777.27   48.46
   3   4   2  133.22   12.30
   3   4   2  137.80   18.76
   3   4   3   -0.18    3.72
   3   4   3    9.97    3.95
   3   4   4  188.55   16.07
   3   4   4  199.25   16.60
   3   4   5  133.95   13.81
   3   4   5  141.40   13.91
   3   4   6    4.93    3.54
   3   4   6   -1.81    3.74
   3   4   7   93.92   12.38
   3   4   8   15.88    6.60
   3   4   9  239.28   17.78
  -3   4  -9   98.37   14.14
   3   4  10   72.56    9.91
  -3   4 -10   32.95    9.31
   3   4  11   78.84    9.90
  -3   4 -11   29.00   10.59
   3   4  12    2.32    4.77
  -3   4 -12   -2.17    3.27
   3   4  13   65.78    7.47
  -3   4 -13   28.32    7.50
   3   4  14    4.26    2.75
  -3   4 -14    0.34    2.89
   3   4  15    5.27    3.51
  -3   4 -15    3.60    2.81
  -3   4 -16   -1.44    1.87
   3   5 -15    1.57    2.55
   3  -5 -15    4.28    2.94
   3   5 -14    1.15    2.90
   3  -5 -14    2.10    2.99
   3   5 -13   33.00    7.05
   3  -5 -13   35.65    6.85
   3   5 -12   18.98    5.16
   3  -5 -12    2.43    4.75
   3   5 -11    8.69    5.03
  -3   5  11    9.31    4.84
   3   5 -10   34.85    7.78
  -3   5  10   30.25    7.99
   3   5  -9    4.64    4.27
  -3   5   9    2.45    4.32
   3   5  -8   35.70    7.88
  -3   5   8   31.83    7.89
   3   5  -7  270.02   21.08
  -3   5   7  212.59   21.67
   3   5  -6   13.31    7.98
  -3   5   6    7.68    5.02
   3   5  -5   21.59    5.50
   3   5  -5    8.28    6.06
  -3   5   5   13.31    5.36
   3   5  -4    3.82    3.15
   3   5  -4   -3.56    3.94
   3   5  -3    4.81    3.91
   3   5  -3    4.26    4.30
   3   5  -2   -4.70    3.53
   3   5  -2    0.02    3.48
   3   5  -1   12.77    5.07
   3   5  -1   10.21    5.16
   3   5   0  210.66   17.07
   3   5   0  189.41   18.05
   3   5   1   83.11   15.72
   3   5   1   75.11   10.67
   3   5   2   92.83   10.98
   3   5   2   87.36   11.50
   3   5   3   31.58    7.28
   3   5   3   32.19    7.65
   3   5   4   10.01    5.48
   3   5   4   15.64    5.85
   3   5   5   35.91    7.97
   3   5   5   32.49   13.14
   3   5   6   -2.32    4.54
   3   5   7  159.18   17.94
   3   5   8   59.50   11.07
   3   5   9    5.03    4.73
   3   5  10  214.55   19.17
   3   5  11   50.91    8.19
   3   5  12   36.36    6.62
   3   5  13   -1.03    2.43
   3   6 -12   23.73    4.24
   3  -6 -12   17.51    4.05
   3   6 -11    2.40    2.77
   3  -6 -11    1.42    2.53
   3   6 -10   36.30    6.32
   3  -6 -10   28.33    5.75
   3   6  -9    3.93    3.13
   3  -6  -9   -0.87    2.81
   3   6  -8    5.29    3.76
   3  -6  -8    2.15    3.37
   3   6  -7   57.47    8.01
   3  -6  -7   32.54    7.12
   3   6  -6   42.46    7.88
   3   6  -5   -3.00    3.82
   3   6  -4   51.52    8.57
   3   6  -3  156.59   12.17
   3   6  -3   58.91   11.32
   3   6  -2   56.79    7.97
   3   6  -2   32.08    9.35
   3   6  -1   11.05    4.71
   3   6  -1    4.67    5.88
   3   6   0   -1.25    3.31
   3   6   0   -2.83    3.75
   3   6   1    2.47    3.52
   3   6   1    2.69    3.96
   3   6   2   -0.83    3.29
   3   6   2    3.60    3.54
   3   6   3   66.71    9.29
   3   6   3   60.16   10.00
   3   6   4    4.86    4.15
   3   6   4    5.79    4.22
   3   6   5   74.54   10.30
   3   6   6   19.20    5.94
   3   6   7    8.92    4.69
   3   6   8   34.59   10.09
   3   6   9   13.96    4.33
   3   6  10   12.16    3.83
   3   7  -4   91.80    8.22
   3   7  -3    4.20    2.90
   3   7  -2    2.00    2.49
   3   7  -1    9.27    3.40
   3   7   0   10.55    3.53
  -4   0  20   19.73    6.41
  -4   0  19    0.05    2.14
   4   0 -18    8.26    4.11
  -4   0  18   23.46    4.91
   4   0 -17    1.69    3.16
  -4   0  17    2.62    3.33
   4   0 -16    2.34    4.33
  -4   0  16   10.56    4.30
   4   0 -15   -2.47    3.68
  -4   0  15   -1.78    3.63
   4   0 -14    4.43    3.64
  -4   0  14   -1.09    3.39
   4   0 -13    2.29    3.10
  -4   0  13   -2.22    2.88
   4   0 -12    7.48    5.36
  -4   0  12   11.43    4.71
   4   0 -11    0.24    3.68
  -4   0  11    3.41    3.25
   4   0 -10   73.20   10.16
  -4   0  10   73.72    8.70
   4   0  -9    1.39    2.88
  -4   0   9   -0.29    2.42
   4   0  -8    3.32    3.91
   4   0  -8    7.79    3.47
   4   0  -8    3.70    3.02
  -4   0   8    4.63    3.03
   4   0  -7    3.54    2.57
   4   0  -7   -1.90    2.37
   4   0  -7    1.34    2.00
  -4   0   7   -1.24    2.00
   4   0  -6   29.41    5.75
   4   0  -6   30.02    5.21
   4   0  -6   29.92    4.52
  -4   0   6   31.05    4.42
   4   0  -5   -0.24    2.24
   4   0  -5    2.38    2.17
   4   0  -5   -0.96    1.83
  -4   0   5    0.60    1.74
   4   0  -4  372.94   21.37
   4   0  -4  364.81   20.26
   4   0  -4  369.04   18.91
  -4   0   4  358.28   17.82
   4   0  -3    2.25    1.91
   4   0  -3   -0.92    2.77
  -4   0   3   -0.43    1.66
   4   0  -2    7.78    2.78
   4   0  -2    3.81    2.73
  -4   0   2   12.59    3.95
   4   0  -1   -0.13    2.39
   4   0  -1    0.00    1.40
   4   0   0   13.47    2.97
   4   0   0   19.20    5.26
   4   0   1    1.87    1.35
   4   0   1    0.15    1.14
   4   0   1    1.23    1.61
  -4   0  -1   -0.77    0.79
  -4   0  -1   -0.51    1.53
   4   0   2    2.02    1.58
   4   0   2    0.30    1.28
   4   0   2    1.32    1.98
  -4   0  -2    1.73    1.14
  -4   0  -2    1.34    1.94
   4   0   3   -0.13    1.28
   4   0   3   -0.03    1.13
   4   0   3   -0.34    1.71
  -4   0  -3    1.24    1.09
  -4   0  -3   -0.91    1.65
   4   0   4  351.12   23.59
   4   0   4  549.43   25.99
  -4   0  -4  380.37   22.72
  -4   0  -4  579.35   26.18
   4   0   5   -0.36    2.03
   4   0   5   -2.72    1.55
  -4   0  -5    2.01    1.58
   4   0   6  795.72   41.28
  -4   0  -6  588.95   37.87
   4   0   7   -0.05    2.65
  -4   0  -7    3.71    3.63
   4   0   8   43.51    6.91
   4   0   9   -1.88    3.24
   4   0  10   79.72   10.71
   4   0  11    5.05    4.59
   4   0  12 1242.15   86.56
   4   0  13   -1.91    6.17
   4   0  14  239.77   20.95
   4   0  15    8.15    4.78
   4   0  16  196.82   16.57
   4   0  17    5.47    5.82
   4   0  18   50.17    6.29
  -4   1  20   29.07    4.35
  -4  -1  20   37.55    5.11
  -4   1  19  104.70   14.02
  -4  -1  19  121.26   10.46
  -4   1  18   65.99    7.84
  -4  -1  18   76.96    8.13
   4  -1 -18   36.59    8.25
  -4   1  17   14.94    5.20
  -4  -1  17   19.57    5.56
   4  -1 -17   15.24    5.59
  -4   1  16   96.02   11.19
   4  -1 -16   87.06   12.53
  -4  -1  16   95.93   11.74
   4   1 -15    9.03    5.18
  -4   1  15   24.60    5.73
   4  -1 -15   12.32    6.40
  -4  -1  15   19.12    6.01
  -4   1  14  285.99   22.57
  -4  -1  14  295.46   24.01
   4  -1 -14  256.58   32.78
   4   1 -13   24.23   12.33
  -4   1  13   37.49    7.37
   4  -1 -13   40.90    8.11
  -4  -1  13   40.44    8.44
  -4   1  12  599.74   39.65
   4   1 -12  553.96   41.30
   4  -1 -12  596.28   42.55
  -4  -1  12  601.45   41.51
  -4   1  11  212.38   16.46
   4   1 -11  208.87   19.11
   4  -1 -11  202.81   18.52
  -4  -1  11  209.12   18.06
  -4   1  10   -1.59    2.45
   4   1 -10    4.72    2.98
   4  -1 -10   -3.02    3.09
  -4  -1  10    2.21    2.84
   4   1  -9  223.67   18.27
  -4   1   9  249.87   16.14
   4  -1  -9  234.43   19.28
  -4  -1   9  249.33   17.99
   4   1  -8  281.83   20.67
  -4   1   8  300.56   17.06
   4  -1  -8  279.65   20.78
   4  -1  -8  274.77   16.82
  -4  -1   8  297.77   19.01
   4   1  -7   62.49    8.27
   4   1  -7   60.91    7.41
   4   1  -7   63.49    7.36
  -4   1   7   64.07    9.31
   4  -1  -7   67.97    8.06
   4  -1  -7   59.47    8.13
   4  -1  -7   67.37    6.32
  -4  -1   7   65.74    7.35
   4   1  -6  892.57   49.79
   4   1  -6  890.60   53.38
   4   1  -6  893.61   62.73
  -4   1   6  881.51   46.07
   4  -1  -6  866.97   46.62
  -4  -1   6  901.56   49.41
   4  -1  -6  915.10   54.89
   4   1  -5  831.51   44.62
   4   1  -5  757.07   53.17
   4   1  -5  822.11   47.38
  -4   1   5  786.02   39.76
   4  -1  -5  802.80   41.00
  -4  -1   5  818.15   43.36
   4  -1  -5  816.99   48.05
   4   1  -4   52.47    6.04
   4   1  -4   44.77    6.02
   4   1  -4   50.50    6.46
  -4   1   4   53.21    4.59
   4  -1  -4   52.19    4.91
  -4  -1   4   44.19    5.71
   4  -1  -4   49.16    5.88
   4   1  -3  104.99    5.02
  -4   1   3  100.25    6.55
   4   1  -3  102.01    8.53
   4   1  -3  113.33    8.92
   4  -1  -3  113.01    7.09
   4  -1  -3   99.85   12.79
   4   1  -2 1344.21   66.02
   4   1  -2 1293.91   75.32
   4   1  -2 1234.44   71.41
   4  -1  -2 1177.55   72.71
  -4  -1   2 1236.64   67.40
   4   1  -1 2408.53  142.07
   4   1  -1 2310.54  150.05
   4  -1  -1 2087.20  149.31
  -4  -1   1 2202.22  136.22
   4   1   0   12.41    2.16
   4   1   0   12.06    3.29
   4  -1   0    9.42    2.54
  -4  -1   0   11.64    2.20
  -4  -1   0   11.73    3.29
   4   1   1  548.03   25.90
   4   1   1  585.17   31.46
   4   1   1  555.56   28.51
  -4   1  -1  538.04   25.85
  -4  -1  -1  492.69   24.10
  -4  -1  -1  527.84   28.57
  -4  -1  -1  562.60   29.71
   4  -1   1  540.60   26.25
   4   1   2    2.30    2.00
   4   1   2    1.02    2.14
  -4   1  -2    2.24    1.63
   4  -1   2    0.39    1.20
   4  -1   2    0.14    1.09
   4  -1   2    0.43    1.74
  -4  -1  -2    1.74    2.00
  -4  -1  -2   -0.03    1.44
  -4  -1  -2    0.76    2.03
   4   1   3   34.97    4.80
   4   1   3   34.80    5.16
  -4   1  -3   37.78    4.18
   4  -1   3   38.54    4.48
  -4  -1  -3   31.80    3.95
  -4  -1  -3   48.31    4.87
  -4  -1  -3   34.89    5.11
   4   1   4  193.10   16.06
   4   1   4  201.79   12.91
   4  -1   4  203.02   11.78
   4  -1   4  215.57   11.86
  -4  -1  -4  178.37   11.36
  -4  -1  -4  201.81   12.97
  -4  -1  -4  199.86   12.61
   4   1   5  200.05   12.61
   4   1   5  213.49   14.02
   4  -1   5  236.49   13.36
  -4  -1  -5  209.19   13.27
  -4  -1  -5  217.46   13.90
  -4  -1  -5  182.70   12.84
   4   1   6    4.47    2.13
  -4   1  -6    3.99    2.15
   4   1   6    4.60    2.84
   4  -1   6    0.19    2.05
  -4  -1  -6    3.05    2.64
   4  -1   6    6.14    2.71
  -4  -1  -6    1.23    2.71
   4   1   7    1.60    1.74
  -4   1  -7    0.77    2.08
   4   1   7   -1.02    2.61
   4  -1   7    1.11    2.49
  -4  -1  -7    1.47    2.30
   4   1   8   71.43    8.88
   4  -1   8   75.64    8.49
   4   1   9   -3.01    5.81
   4  -1   9    5.51    3.50
   4   1  10   25.30    6.77
   4  -1  10   28.79    6.71
   4   1  11  179.11   17.99
   4  -1  11  192.72   17.12
   4   1  12  143.71   15.58
   4  -1  12  154.71   22.15
   4   1  13  199.90   19.70
   4  -1  13  232.00   18.88
   4   1  14   89.87   11.69
   4  -1  14   92.51   11.34
   4   1  15    0.65    3.34
   4  -1  15    1.62    3.19
   4   1  16   96.75   10.43
   4  -1  16  101.31   16.32
   4   1  17   -0.95    5.11
   4  -1  17    4.76    2.96
  -4   1 -18   15.44    5.06
   4   1  18   27.87    4.69
   4  -1  18   33.75    4.47
  -4  -2  20   27.16    4.16
   4  -2 -19    6.50    4.03
  -4  -2  19   17.96    3.82
   4  -2 -18    6.90    4.17
  -4  -2  18    8.29    3.82
   4  -2 -17   12.64    5.48
  -4  -2  17   13.38    7.83
   4  -2 -16   30.88    7.34
  -4  -2  16   34.89    7.12
   4  -2 -15   59.19   10.04
  -4  -2  15   63.41    9.76
   4  -2 -14   96.37   13.22
  -4  -2  14   99.65   12.11
   4   2 -13   30.71    8.85
   4  -2 -13   85.78   10.53
  -4  -2  13   74.70   10.26
   4   2 -12  160.27   19.64
  -4   2  12  267.49   26.85
   4  -2 -12  294.74   23.14
  -4  -2  12  277.06   21.01
   4   2 -11    1.57    3.89
  -4   2  11    9.24    5.13
   4  -2 -11    1.94    4.46
  -4  -2  11    4.30    3.91
   4   2 -10  116.55   13.48
  -4   2  10  133.16   11.04
   4  -2 -10  143.39   14.50
  -4  -2  10  140.53   12.56
   4   2  -9    1.21    3.58
  -4   2   9    4.37    2.55
   4  -2  -9    1.66    3.87
  -4  -2   9    6.79    5.23
  -4   2   8  187.41   11.56
   4   2  -8  196.05   16.33
   4  -2  -8  175.75   12.00
  -4  -2   8  207.10   13.97
   4  -2  -8  208.76   16.71
   4   2  -7  275.51   15.26
  -4   2   7  262.06   13.94
   4   2  -7  265.94   18.78
   4  -2  -7  248.16   14.26
  -4  -2   7  281.90   16.99
   4  -2  -7  292.44   20.67
   4   2  -6  189.33   10.82
  -4   2   6  174.97    9.52
   4   2  -6  170.50   13.41
   4  -2  -6  172.04   10.10
  -4  -2   6  192.40   12.20
   4  -2  -6  196.37   15.06
   4   2  -5    9.05    2.35
   4   2  -5    6.40    3.28
   4   2  -5    9.72    3.43
   4   2  -5    7.09    2.91
  -4   2   5    6.77    3.17
   4  -2  -5    8.84    3.60
   4  -2  -5    0.16    2.64
   4  -2  -5    7.34    2.19
  -4  -2   5    5.74    2.88
   4   2  -4  126.03    7.43
   4   2  -4  117.64    8.77
   4   2  -4  113.90    9.88
   4   2  -4  120.57   10.25
  -4   2   4  115.96    6.54
   4  -2  -4  111.93    9.81
  -4  -2   4  115.85    8.65
   4  -2  -4  123.26   10.23
   4   2  -3  506.52   24.10
   4   2  -3  499.42   26.11
   4   2  -3  498.12   38.60
  -4   2   3  485.81   22.48
   4  -2  -3  498.84   28.74
  -4  -2   3  468.81   24.74
   4  -2  -3  473.58   23.06
   4   2  -2  579.98   27.75
  -4   2   2  583.26   26.88
   4   2  -2  586.29   33.88
   4  -2  -2  577.00   28.32
  -4  -2   2  546.72   33.79
   4  -2  -2  500.17   30.21
   4   2  -1  668.71   32.41
   4   2  -1  678.47   38.44
  -4   2   1  587.01   29.47
   4  -2  -1  400.60   39.61
   4  -2  -1  845.86   47.33
  -4  -2   1  640.42   38.15
  -4  -2   1  686.41   34.99
   4   2   0  105.38    7.24
   4   2   0  107.28    9.73
  -4   2   0  105.84    6.44
   4  -2   0  123.80    6.89
  -4  -2   0   92.19    9.75
  -4  -2   0  104.86    7.83
   4   2   1  158.41    9.85
   4   2   1  176.08   12.24
   4   2   1  205.86   11.71
  -4   2  -1  141.79    7.95
   4  -2   1  147.41    8.38
  -4  -2  -1  156.04   10.23
  -4  -2  -1  186.04   15.77
  -4  -2  -1  151.83   12.33
   4   2   2  343.35   18.91
   4   2   2  364.84   21.65
   4   2   2  335.12   18.02
   4  -2   2  324.34   20.34
   4  -2   2  340.79   16.34
  -4  -2  -2  321.80   18.24
  -4  -2  -2  343.75   21.46
  -4  -2  -2  350.74   19.16
   4   2   3    3.90    2.42
   4   2   3    4.67    2.76
   4   2   3    4.36    2.38
   4  -2   3    3.69    1.82
  -4  -2  -3    2.29    2.40
  -4  -2  -3   -2.95    2.82
  -4  -2  -3    0.46    2.44
   4   2   4   62.90    7.13
   4  -2   4   68.27    5.79
   4  -2   4   60.00    5.28
  -4  -2  -4   65.60    6.62
   4   2   5   21.13    4.77
   4   2   5   23.61    4.61
   4  -2   5   23.45    4.06
   4   2   6    0.07    3.87
   4   2   6    0.80    2.52
   4  -2   6    1.91    2.25
   4   2   7   57.79    6.95
   4   2   7   62.05    7.76
   4  -2   7   58.00    7.05
   4   2   8  178.81   13.86
   4   2   8  191.73   15.32
   4  -2   8  196.66   14.50
   4   2   9   48.17    6.82
   4   2   9   61.04    9.08
   4  -2   9   62.59    7.89
   4   2  10   21.17    6.80
   4  -2  10   30.76    9.04
   4   2  11    6.05    4.30
   4  -2  11    2.43    3.59
   4   2  12   55.98    9.88
   4  -2  12   58.22    8.29
   4   2  13    5.52    4.04
   4  -2  13    2.28    3.52
  -4   2 -14   11.67    7.88
   4   2  14   15.60    5.20
   4  -2  14   11.60    4.59
   4   2  15   69.19    8.34
  -4   2 -15   32.65    7.98
   4  -2  15   62.43    7.18
   4   2  16    2.45    2.75
  -4   2 -16    3.46    2.71
   4  -2  16   -0.95    2.31
  -4   2 -17   22.44    5.78
   4   2  17   53.88    5.47
   4  -2  17   40.45    4.58
   4  -3 -18    6.24    3.46
  -4  -3  18    7.77    2.95
   4  -3 -17    3.67    5.27
  -4  -3  17    3.61    2.99
   4  -3 -16  271.18   21.41
  -4  -3  16  280.99   19.99
   4  -3 -15   35.60    7.64
  -4  -3  15   40.03    7.02
   4  -3 -14   46.23    8.65
  -4  -3  14   44.87    7.73
   4  -3 -13   72.29   10.60
  -4  -3  13   63.67    9.70
   4  -3 -12  130.59   14.67
  -4  -3  12  139.53   13.59
   4   3 -11   85.65   10.44
   4   3 -11   50.25   11.09
   4  -3 -11  117.63   12.38
  -4  -3  11  109.02   10.96
   4   3 -10  121.44   12.41
   4   3 -10   81.23   13.61
   4  -3 -10  145.62   14.46
  -4  -3  10  146.57   12.42
   4   3  -9   55.19    7.91
   4   3  -9   45.62    9.32
   4  -3  -9   58.09    9.32
  -4  -3   9   57.39    7.40
   4   3  -8   30.45    5.73
   4   3  -8   26.53    6.91
   4  -3  -8   31.52    7.14
  -4  -3   8   30.42    5.40
   4   3  -7   -0.15    2.36
   4   3  -7    1.25    2.82
   4  -3  -7   -1.40    2.88
  -4  -3   7    1.38    2.11
   4   3  -6    4.95    3.58
   4   3  -6    6.90    4.00
   4  -3  -6    9.36    4.20
  -4  -3   6    8.16    3.06
   4   3  -5    9.75    5.48
   4   3  -5    4.78    3.87
   4  -3  -5    9.10    3.99
  -4  -3   5    7.28    4.66
   4   3  -4   87.01    7.93
   4   3  -4   74.44    8.81
   4  -3  -4   72.52    8.71
  -4  -3   4   76.21    6.99
   4   3  -3  229.75   14.05
   4   3  -3  203.46   15.94
   4  -3  -3  160.87   14.49
  -4  -3   3  205.60   13.44
   4   3  -2   95.80    8.20
   4   3  -2   86.76    9.82
   4   3  -1  198.50   13.11
   4   3  -1  191.02   15.59
   4   3   0   48.85    6.03
   4   3   0   48.35    7.25
  -4  -3   0   46.30    5.55
   4   3   1   27.18    5.02
   4   3   1   25.83    6.06
  -4  -3  -1   32.40    4.65
   4   3   2   61.85    7.10
   4   3   2   64.22    8.53
  -4  -3  -2   60.78    6.19
   4   3   3  276.70   18.44
   4   3   3  286.47   20.65
  -4  -3  -3  276.88   16.56
   4   3   4   13.06    4.16
   4   3   4   14.41    4.72
   4   3   4    7.58    3.56
   4   3   5  130.63   18.00
   4   3   5  122.91   10.28
   4   3   6   42.19    7.55
   4   3   6   40.25    6.27
   4   3   7    8.62    4.90
   4   3   7   14.45    4.41
   4   3   8   66.32    9.06
   4   3   8   57.76    8.66
   4   3   9   96.63   16.48
   4   3   9   94.46   10.90
   4   3  10  201.61   17.80
   4   3  10  195.83   17.12
   4   3  11  176.30   16.25
   4   3  11  195.14   16.43
   4   3  12    4.48    3.48
  -4   3 -12    3.17    4.16
   4   3  13  139.20   10.65
  -4   3 -13   52.30   11.22
   4   3  14    2.36    2.58
  -4   3 -14    0.99    2.78
   4   3  15   -0.55    2.62
  -4   3 -15    0.62    2.95
   4   3  16   12.59    2.21
  -4   3 -16    4.35    2.53
   4  -4 -17   22.87    4.92
   4  -4 -16  142.97   12.31
   4   4 -15   26.03    9.22
   4  -4 -15   95.06    9.04
   4   4 -14   15.01    5.09
   4  -4 -14   39.94    6.41
   4   4 -13   14.36    5.16
   4  -4 -13   27.88    6.33
   4   4 -12    3.21    3.15
   4  -4 -12    0.11    3.70
   4   4 -11    1.99    3.28
   4  -4 -11    1.71    3.79
   4   4 -10    1.39    3.60
   4  -4 -10    4.22    4.05
   4   4  -9   92.48   10.02
   4   4  -9   37.12    9.19
   4  -4  -9   87.38   11.20
   4   4  -8  120.20   11.39
   4   4  -8   54.08   11.83
   4  -4  -8  102.75   12.75
   4   4  -7   37.28   10.27
   4   4  -7   24.89    7.63
   4  -4  -7   25.63    7.16
   4   4  -6    5.50    3.67
   4   4  -6    1.33    4.00
   4  -4  -6    3.20    3.83
   4   4  -5   31.07    5.86
   4   4  -5   18.43    5.81
   4  -4  -5   17.64    5.86
   4   4  -4   39.31    6.62
   4   4  -4   35.61    6.91
   4  -4  -4   21.72    6.12
   4   4  -3   -1.23    3.24
   4   4  -3    5.73    3.48
   4   4  -2    2.51    2.99
   4   4  -2   -0.82    3.24
   4   4  -1  324.58   22.03
   4   4  -1  299.68   23.43
   4   4   0   87.39   15.42
   4   4   0   81.35   11.14
   4   4   1  429.68   28.90
   4   4   1  420.95   30.77
   4   4   2   30.90    6.94
   4   4   2   34.86   11.80
   4   4   3   83.04   10.16
   4   4   3   77.45   10.91
   4   4   4    0.83    3.66
   4   4   4    3.77    3.88
   4   4   5    0.82    3.07
   4   4   5   -1.33    3.17
   4   4   6    9.33    5.29
   4   4   7    1.27    3.66
   4   4   8   10.22    5.82
   4   4   9  132.50   14.98
   4   4  10    1.91    3.62
   4   4  11   13.08    5.06
   4   4  12   57.99    7.31
   4   4  13    2.33    2.33
   4  -5 -14    0.22    2.15
   4   5 -13    4.59    2.71
   4  -5 -13    3.75    3.38
   4   5 -12    0.54    2.75
   4  -5 -12    2.96    3.26
   4   5 -11   57.24    7.87
   4  -5 -11   51.95    8.97
   4   5 -10    3.02    3.43
   4  -5 -10    1.65    3.79
   4   5  -9   42.19    7.67
   4  -5  -9   35.97    8.32
   4   5  -8   13.34    4.90
   4  -5  -8    5.37    5.02
   4   5  -7  208.30   16.77
   4  -5  -7  133.23   17.02
   4   5  -6    8.09    4.28
   4   5  -6    3.23    4.20
   4   5  -5   15.15    5.28
   4   5  -5    8.14    6.15
   4   5  -4   17.50    5.42
   4   5  -4    8.83    5.62
   4   5  -3  164.27   14.09
   4   5  -3  124.88   14.27
   4   5  -2    2.27    3.75
   4   5  -2    4.63    4.03
   4   5  -1  166.19   14.93
   4   5  -1  148.97   16.34
   4   5   0   73.74    9.89
   4   5   0   65.68   10.14
   4   5   1  123.00   12.93
   4   5   1  112.72   13.12
   4   5   2  181.97   16.40
   4   5   2  165.70   17.27
   4   5   3   73.02   10.27
   4   5   3   74.75   10.82
   4   5   4   18.72    6.16
   4   5   4   14.59    6.27
   4   5   5    8.93    5.25
   4   5   6    7.10    5.14
   4   5   7    0.50    3.44
   4   5   8   41.46    8.49
   4   5   9  147.41   14.49
   4   5  10  136.82   13.28
   4   5  11   43.33    6.24
   4   5  12   -1.01    1.91
   4   6 -10   10.18    3.38
   4   6  -9    6.40    3.44
   4   6  -8    3.61    3.24
   4   6  -7    6.94    3.80
   4   6  -6    8.38    4.05
   4   6  -5    3.34    5.60
   4   6  -4    2.66    3.11
   4   6  -4    0.59    2.95
   4   6  -3   14.83    4.89
   4   6  -3   11.36    8.95
   4   6  -2    4.60    3.56
   4   6  -2    1.82    6.89
   4   6  -1    3.93    3.76
   4   6  -1    8.26    6.39
   4   6   0  108.54   10.56
   4   6   0   85.57   11.15
   4   6   1   35.11    6.32
   4   6   1   25.95    6.89
   4   6   2    1.41    3.46
   4   6   2    4.47    3.56
   4   6   3    2.66    3.52
   4   6   4   11.10    4.71
   4   6   5    1.41    3.01
   4   6   6   18.69    5.19
   4   6   7    8.09    3.86
   4   6   8   19.90    4.25
  -5   0  19    0.51    1.93
   5   0 -18    9.16    4.38
  -5   0  18   34.12    4.75
   5   0 -17   -2.92    2.78
  -5   0  17    0.14    2.88
   5   0 -16    5.43    5.26
  -5   0  16   32.15    5.60
   5   0 -15    1.06    3.41
  -5   0  15   -2.39    3.12
   5   0 -14    4.06    4.54
  -5   0  14    3.58    4.15
   5   0 -13   -2.41    4.07
  -5   0  13    5.70    3.76
   5   0 -12   24.83    7.95
  -5   0  12   28.35    6.80
   5   0 -11    1.24    3.31
  -5   0  11   -1.04    2.79
   5   0 -10   70.41   12.06
  -5   0  10   80.08   10.01
   5   0  -9    1.64    4.02
  -5   0   9    2.64    3.27
   5   0  -8    0.04    4.31
  -5   0   8    5.25    3.28
   5   0  -7   -0.05    3.55
  -5   0   7    2.61    2.70
   5   0  -6   32.76    7.27
  -5   0   6   36.45    5.57
   5   0  -5   -2.10    2.91
  -5   0   5    3.12    2.30
   5   0  -4  298.87   20.75
  -5   0   4  307.51   24.19
   5   0  -3   -0.42    2.20
   5   0  -2  404.06   15.31
   5   0  -2   42.21    9.09
   5   0  -1    0.73    2.20
   5   0  -1    1.44    1.99
   5   0   0   31.72    4.05
   5   0   0   -1.34    5.74
   5   0   1    3.11    2.90
   5   0   1    0.38    1.89
  -5   0  -1   -2.98    2.02
   5   0   2  127.36   12.84
  -5   0  -2  231.62   12.80
   5   0   3    1.92    1.76
   5   0   3   -0.11    2.04
  -5   0  -3   -0.26    2.19
  -5   0  -4  210.67   13.92
   5   0   5    4.09    3.17
   5   0   6    3.39    3.26
   5   0   7   -0.92    3.02
   5   0   8   52.28    8.52
   5   0   9    2.07    3.81
   5   0  10   57.07    9.65
   5   0  11    0.03    3.01
   5   0  12  195.68   18.42
   5   0  13    0.41    3.00
   5   0  14   12.15    4.83
   5   0  15   -1.82    2.99
   5   0  16   14.36    4.02
   5   0  17   -1.67    2.06
  -5   1  19    4.51    2.02
  -5  -1  19    4.84    2.68
   5  -1 -19    2.86    2.37
  -5   1  18    9.30    3.35
  -5  -1  18   12.02    3.95
   5  -1 -18   11.07    5.98
  -5   1  17   14.52    3.84
   5   1 -17    3.00    3.62
   5  -1 -17   13.49    4.79
  -5  -1  17   14.62    4.40
   5   1 -16   21.76    6.80
  -5   1  16   52.95    7.18
   5  -1 -16   41.38    8.44
  -5  -1  16   57.51    7.86
   5   1 -15    3.44    3.90
  -5   1  15    6.75    3.87
   5  -1 -15    1.14    4.42
  -5  -1  15    5.00    4.24
  -5   1  14  205.86   17.69
   5   1 -14  137.51   18.03
   5  -1 -14  212.01   20.01
  -5  -1  14  208.48   18.48
  -5   1  13  138.17   13.84
   5   1 -13  106.16   14.83
   5  -1 -13  133.89   16.48
  -5  -1  13  128.33   14.68
   5   1 -12   28.73    7.95
  -5   1  12   31.64    7.20
   5  -1 -12   34.85    8.80
  -5  -1  12   30.52    8.08
   5   1 -11   45.46    9.81
  -5   1  11   58.98    8.95
   5  -1 -11   56.33   11.22
  -5  -1  11   61.75    9.88
  -5   1  10  105.62   10.98
   5   1 -10   84.57   13.00
   5  -1 -10   89.11   13.95
  -5  -1  10  111.71   12.61
   5   1  -9  181.28   18.83
  -5   1   9  178.78   14.60
   5  -1  -9  175.49   19.19
  -5  -1   9  196.35   16.98
   5   1  -8    9.21    5.25
  -5   1   8   13.82    4.05
   5  -1  -8   10.04    5.52
  -5  -1   8    8.09    4.85
   5   1  -7    3.23    3.20
  -5   1   7   -2.53    2.39
   5  -1  -7    1.80    3.26
  -5  -1   7    2.60    2.82
  -5   1   6   58.13    6.65
   5   1  -6   56.45    8.78
   5  -1  -6   57.27    8.81
  -5  -1   6   66.99    7.95
   5   1  -5    7.31    4.10
  -5   1   5    5.70    5.00
   5  -1  -5    8.20    4.17
  -5  -1   5   10.35    3.83
  -5   1   4    2.67    2.47
   5   1  -4    3.31    3.12
   5  -1  -4    5.70    3.05
  -5  -1   4   -3.16    4.81
   5   1  -3   43.21    6.56
   5  -1  -3   42.93    6.14
   5   1  -2  151.63   11.94
   5  -1  -2  142.95   11.94
   5  -1  -1   -0.05    1.61
   5  -1  -1    0.21    1.74
   5   1   0    1.12    2.29
  -5   1   0   -1.47    1.86
   5  -1   0    1.25    1.64
   5  -1   0    0.33    2.07
   5   1   1   59.37    7.63
  -5   1  -1   62.92    6.22
  -5  -1  -1   63.21    7.33
   5   1   2   70.48    8.27
  -5   1  -2   88.70    7.54
  -5  -1  -2   89.76    8.59
   5   1   3   55.72    7.08
  -5   1  -3   76.39    6.50
  -5  -1  -3   77.04    7.58
  -5  -1  -3   39.36    5.62
   5   1   4   12.41    3.90
   5  -1   4   23.58    4.30
  -5  -1  -4   16.14    4.73
   5   1   5  208.24   15.95
   5  -1   5  208.71   14.83
   5   1   6   21.91    6.19
   5  -1   6   28.09    5.62
   5   1   7   98.96   11.92
   5  -1   7  113.53   11.30
   5   1   8   13.68    5.35
   5  -1   8    9.92    5.05
   5   1   9   58.32   14.29
   5  -1   9   44.90    8.51
   5   1  10    5.80    4.32
   5  -1  10    0.76    3.98
   5   1  11   72.11   11.66
   5  -1  11   83.19   10.85
   5   1  12  279.65   23.26
   5  -1  12  286.63   22.55
   5   1  13   60.78   14.73
   5  -1  13   61.55    8.76
   5   1  14   17.08    5.09
   5  -1  14   10.49    4.79
   5   1  15   14.52    5.04
   5  -1  15   19.97    4.61
   5   1  16    0.80    2.77
  -5   1 -16    2.14    2.11
   5  -1  16    3.57    2.33
   5  -2 -18    3.42    2.57
  -5  -2  18   -0.29    2.48
   5  -2 -17    3.13    3.75
  -5  -2  17    9.07    3.60
   5  -2 -16   50.82    9.03
  -5  -2  16   55.12    8.03
   5  -2 -15   59.02   10.37
  -5  -2  15   61.02    9.19
   5  -2 -14  331.58   29.39
  -5  -2  14  327.38   25.33
   5   2 -13   88.45   12.12
   5  -2 -13    0.47    8.42
   5   2 -12    3.03    4.22
   5  -2 -12    2.77    8.17
  -5  -2  12    4.10    4.13
   5   2 -11   87.26   13.39
   5  -2 -11  107.77   14.38
  -5  -2  11  104.65   12.44
   5   2 -10   82.20   12.73
   5  -2 -10   91.77   13.42
  -5  -2  10   95.21   11.33
   5   2  -9   -0.08    3.16
   5  -2  -9    1.47    3.49
  -5  -2   9   -0.27    2.84
   5   2  -8   33.30    8.32
   5  -2  -8   39.27    8.63
  -5  -2   8   43.07    7.19
   5   2  -7   97.45   10.85
   5  -2  -7   53.61   10.27
  -5  -2   7   58.35    8.29
   5   2  -6    4.12    3.22
   5  -2  -6    4.10    5.63
  -5  -2   6   -1.73    2.78
   5   2  -5   46.63   10.27
   5  -2  -5   15.67    6.76
  -5  -2   5   45.24    9.06
   5   2  -4  310.56   27.33
   5  -2  -4  491.00   34.01
  -5  -2   4  539.34   29.67
   5   2  -3  125.82   11.47
   5  -2  -3   92.22   10.60
   5   2  -2  402.86   23.00
   5  -2  -2  187.07   20.03
   5   2  -1   35.54    6.63
   5   2   0   67.02    6.51
   5   2   0   73.70    8.59
  -5   2   0   56.62    5.86
   5   2   1  136.94   10.95
   5   2   1  143.30   12.87
  -5  -2  -1  151.86   11.91
   5   2   2    1.08    4.57
   5  -2   2   18.90    3.47
  -5  -2  -2   20.14    4.35
   5   2   3   95.53   10.39
   5  -2   3   99.40    8.37
  -5  -2  -3  105.14    9.38
   5   2   4   47.81    7.10
   5  -2   4   45.03    5.94
  -5  -2  -4   42.30    6.48
   5   2   5   23.14    5.87
   5   2   5   34.49    5.93
   5  -2   5   25.57    5.17
   5   2   6    9.77    6.53
   5   2   6   12.89    4.69
   5  -2   6   11.28    4.24
   5   2   7   16.26    4.99
   5   2   7   24.67    5.92
   5  -2   7   24.04    5.46
   5   2   8   38.42    7.40
   5  -2   8   36.32    6.81
   5   2   9    2.30    3.81
   5  -2   9    2.59    3.33
   5   2  10   20.48    6.02
   5  -2  10   13.37    5.04
   5   2  11   21.54    6.57
   5  -2  11   22.71    5.32
   5   2  12    0.97    3.54
   5  -2  12    2.22    2.84
   5   2  13   -0.82    2.65
   5  -2  13    1.32    2.24
   5   2  14   25.98    5.08
   5  -2  14   17.42    3.97
   5   2  15    1.18    2.12
   5  -2  15   -1.10    1.42
   5   2  16    6.40    3.91
   5  -3 -17   22.47    4.72
  -5  -3  17   20.11    6.22
   5  -3 -16   16.17    5.14
  -5  -3  16   18.89    4.34
   5  -3 -15   51.15    8.64
  -5  -3  15   52.00    7.45
   5  -3 -14   -5.57    3.29
  -5  -3  14    3.24    2.85
   5  -3 -13   72.23   15.92
  -5  -3  13   65.24    9.41
   5  -3 -12    8.01    5.66
  -5  -3  12   13.58    4.89
   5   3 -11    3.31    4.58
   5  -3 -11   11.10    4.96
  -5  -3  11    5.08    4.34
   5   3 -10    3.20    5.91
   5  -3 -10   18.12    6.08
  -5  -3  10   17.13    5.14
   5   3  -9   21.23    7.49
   5  -3  -9   27.92    7.45
  -5  -3   9   24.69    6.10
   5   3  -8    6.87    5.08
   5  -3  -8    5.13    4.98
  -5  -3   8    7.84    6.37
   5   3  -7   11.83    5.91
   5  -3  -7   10.15    5.65
  -5  -3   7   13.09    4.57
   5   3  -6   22.35    6.58
   5  -3  -6   20.92    6.59
  -5  -3   6   25.05    5.40
   5   3  -5   80.81   10.52
   5  -3  -5   45.87   15.45
  -5  -3   5   82.43    8.65
   5   3  -4   12.72    3.55
   5   3  -4   11.68    4.64
   5  -3  -4    0.11    4.15
  -5  -3   4    4.63    3.65
   5   3  -3   27.91    8.34
   5   3  -3   26.08    6.65
   5   3  -2   29.28    5.54
   5   3  -2   32.94    7.13
   5   3  -1    3.41    2.79
   5   3  -1   -0.18    3.47
   5   3   0  209.32   15.19
   5   3   0  194.22   17.32
   5   3   1   22.17    5.34
   5   3   1   25.12    6.37
   5   3   2   36.80    6.65
   5   3   2   39.82    7.69
  -5  -3  -2   36.44    6.11
   5   3   3  151.85   15.12
   5   3   3  152.57   12.81
   5   3   4   85.67   11.44
   5   3   4   86.47    9.52
   5   3   5    5.51    3.79
   5   3   5    2.39    3.47
   5   3   6   21.05    6.01
   5   3   6   21.19    5.68
   5   3   7    6.96    4.30
   5   3   7    6.87    6.69
   5   3   8   68.66    9.54
   5   3   8   79.82   10.12
   5   3   9    1.00    2.98
   5   3   9    0.93    3.15
   5   3  10    0.94    3.02
   5   3  11   33.37   10.24
   5   3  12    7.20    3.52
   5   3  13   41.60    5.56
   5   3  14   16.58    3.13
   5  -4 -15   36.45    6.02
   5  -4 -14   26.32    5.05
  -5  -4  14   11.04    2.67
   5  -4 -13    2.77    4.00
  -5  -4  13    5.64    2.59
   5  -4 -12    1.37    5.00
  -5  -4  12    0.69    2.23
   5  -4 -11   20.48    6.15
  -5  -4  11   13.16    4.34
   5   4 -10    0.54    2.87
   5  -4 -10    0.52    3.43
  -5  -4  10    1.22    2.45
   5   4  -9   57.74   10.27
   5  -4  -9   86.46   11.35
   5   4  -8    4.30    3.49
   5   4  -8    6.31    4.26
   5  -4  -8    0.07    4.29
   5   4  -7    2.19    3.68
   5   4  -7    7.21    4.51
   5  -4  -7    4.36    4.15
   5   4  -6   -0.02    2.82
   5   4  -6    2.48    3.35
   5  -4  -6   -1.08    4.77
   5   4  -5   23.67    5.83
   5   4  -5   20.94    6.68
   5   4  -4    4.32    4.70
   5   4  -4   -0.81    3.24
   5   4  -3   38.64    6.93
   5   4  -3   29.79    7.41
   5   4  -2   17.23    5.77
   5   4  -2   18.15    5.92
   5   4  -1   27.26    6.28
   5   4  -1   18.30    6.55
   5   4   0  384.63   27.04
   5   4   0  327.56   28.31
   5   4   1  217.64   18.26
   5   4   1  186.45   19.02
   5   4   2   22.24    6.26
   5   4   3    1.02    3.49
   5   4   4   61.04    9.82
   5   4   5    6.11    4.58
   5   4   6  132.13   14.45
   5   4   7    5.85    4.36
   5   4   8    2.40    3.77
   5   4   9   29.23    6.48
   5   4  10   -0.07    2.22
   5   4  11   -0.29    1.73
   5  -5 -12    1.13    2.36
   5  -5 -11   27.44    5.72
   5   5 -10    1.29    3.35
   5  -5 -10    1.36    2.90
   5   5  -9   56.06    9.03
   5  -5  -9   29.46    7.31
   5   5  -8    4.30    4.21
   5   5  -8    1.05    2.53
   5  -5  -8    0.24    2.97
   5   5  -7  108.35   13.06
   5   5  -7   39.57    8.51
   5   5  -6   33.33    5.82
   5   5  -6   15.40    6.22
   5   5  -5   16.18    4.93
   5   5  -5   10.80    5.36
   5   5  -4   43.74    6.73
   5   5  -4   18.94    6.86
   5   5  -3   34.07    6.32
   5   5  -3   21.31    6.64
   5   5  -2   13.93    4.61
   5   5  -2    6.80    4.67
   5   5  -1   15.77    5.02
   5   5  -1   10.99    5.08
   5   5   0   98.59   10.74
   5   5   0   80.81   10.72
   5   5   1   -1.13    2.98
   5   5   1   -0.11    3.12
   5   5   2   48.42    8.40
   5   5   3    8.19    4.71
   5   5   4   11.24    4.94
   5   5   5    3.93    6.47
   5   5   6    4.65    4.07
   5   5   7   43.88    7.44
   5   5   8   27.39    5.42
   5   5   9    1.81    2.51
   5   6  -6    3.51    2.40
   5   6  -5    2.87    2.61
   5   6  -4    5.91    2.96
   5   6  -4    2.77    2.62
   5   6  -3   83.82    7.42
   5   6  -3   34.63    7.54
   5   6  -2   15.60    4.16
   5   6  -2    6.77    4.19
   5   6  -1   11.09    4.27
   5   6   0    3.09    2.95
   5   6   1    6.50    3.37
   5   6   2    7.46    3.44
   5   6   3   -3.02    2.82
  -6   0  18    1.73    2.03
   6   0 -17    2.20    2.01
  -6   0  17   -1.83    2.03
   6   0 -16   15.23    5.00
  -6   0  16   20.47    4.79
   6   0 -15    1.93    2.71
  -6   0  15   -2.72    2.74
   6   0 -14   14.75    6.27
  -6   0  14   23.61    5.73
   6   0 -13    4.26    3.75
  -6   0  13   -0.87    3.37
   6   0 -12  144.29   17.87
  -6   0  12  171.66   15.97
   6   0 -11    2.71    4.42
  -6   0  11    2.95    3.89
   6   0 -10   33.20   11.92
  -6   0  10  117.23   11.23
   6   0  -9   -1.47    3.49
  -6   0   9    0.67    2.96
   6   0  -8    8.03    5.21
  -6   0   8    6.56    7.27
   6   0  -7    0.16    3.47
  -6   0   7    1.06    3.08
   6   0  -6  523.53   39.96
  -6   0   6  601.38   37.83
   6   0  -5    1.76    3.54
  -6   0   5    2.66    3.29
   6   0  -4   40.41    7.99
  -6   0   4   57.06    7.94
   6   0  -3    3.65    3.49
   6   0  -2  445.38   32.57
   6   0  -1    1.36    2.64
   6   0   0  224.02   20.91
   6   0   1    0.37    3.63
  -6   0  -1   25.62    4.51
  -6   0  -2  162.90   13.02
  -6   0  -3   -0.42    2.57
   6   0   4   74.64    9.18
   6   0   5    1.97    3.27
   6   0   6   19.61    5.83
   6   0   7   -0.91    3.14
   6   0   8    1.74    3.56
   6   0   9   10.50    5.09
   6   0  10  838.39   55.84
   6   0  11   -2.76    3.70
   6   0  12  245.37   25.31
   6   0  13    1.43    2.65
   6   0  14  152.28   10.93
   6   1 -17    2.32    2.60
  -6   1  17    6.81    2.39
   6  -1 -17    7.89    3.32
  -6  -1  17   12.42    3.21
   6   1 -16   -1.74    2.55
  -6   1  16   -1.76    2.17
   6  -1 -16   -0.54    2.69
  -6  -1  16    0.95    2.61
   6   1 -15   88.18   13.00
  -6   1  15  148.26   17.09
   6  -1 -15  131.14   19.59
  -6  -1  15  158.33   13.05
   6   1 -14    6.49    3.82
  -6   1  14    2.68    3.43
   6  -1 -14    1.43    4.34
  -6  -1  14    2.04    3.84
   6   1 -13   55.90   11.03
  -6   1  13   73.39    9.70
   6  -1 -13   74.79   11.88
  -6  -1  13   78.78   10.74
   6   1 -12   14.68    6.63
  -6   1  12   15.81    5.76
   6  -1 -12   19.48    7.26
  -6  -1  12   19.29    6.31
   6   1 -11   40.88    9.31
  -6   1  11   42.27   12.66
   6  -1 -11   41.25   10.00
  -6  -1  11   43.89    9.20
   6   1 -10   34.98    9.43
  -6   1  10   46.25   12.38
   6  -1 -10   37.78    9.71
  -6  -1  10   40.91    8.87
   6   1  -9  107.97   15.94
  -6   1   9  129.03   13.47
   6  -1  -9  112.87   16.27
  -6  -1   9  141.25   14.75
   6   1  -8   57.26   10.94
  -6   1   8   58.19    8.70
   6  -1  -8   53.16   10.61
  -6  -1   8   65.16   15.47
   6   1  -7   -3.01    3.50
  -6   1   7    3.70    2.75
   6  -1  -7    1.32    3.56
  -6  -1   7   -1.26    3.32
   6   1  -6   38.86    9.07
  -6   1   6   45.08    6.86
   6  -1  -6   34.35    8.82
  -6  -1   6   46.00    8.01
  -6   1   5   12.38    4.40
   6   1  -5   13.91    5.59
   6  -1  -5   15.64    8.69
  -6  -1   5   10.79    5.14
   6   1  -4   20.39    6.67
  -6   1   4   24.27    4.95
   6  -1  -4   14.92    5.71
  -6  -1   4   22.70    5.77
  -6   1   3    0.37    2.48
   6   1  -3    1.71    4.74
   6  -1  -3    0.69    2.66
   6   1  -2    5.18    3.24
   6  -1  -2   -1.34    2.64
   6   1  -1   44.82    6.83
   6  -1  -1   20.56    5.35
   6   1   0    4.46    3.63
   6   1   1  102.27   12.69
  -6   1  -1  141.07   11.28
  -6  -1  -1  142.08   11.91
   6   1   2   -0.92    2.69
   6  -1   2    2.85    2.68
  -6  -1  -2    0.99    2.77
   6   1   3   44.26    7.92
   6  -1   3   86.01    8.77
  -6  -1  -3   80.11    8.55
   6   1   4   76.03    9.51
   6  -1   4   79.85    9.40
   6   1   5   17.68    5.68
   6  -1   5   15.34    5.20
   6   1   6   23.17    6.76
   6  -1   6   23.12    5.99
   6   1   7    4.02    4.31
   6  -1   7    4.63    3.89
   6   1   8   48.69   14.07
   6  -1   8   50.68    8.64
   6   1   9   -1.78    3.46
   6  -1   9    3.14    3.15
   6   1  10   12.45    5.65
   6  -1  10   11.21    4.92
   6   1  11   17.55    5.98
   6  -1  11   15.02    7.99
   6   1  12   64.57    9.06
   6  -1  12   62.23    7.85
   6   1  13    2.84    3.14
   6  -1  13    2.60    2.73
   6   1  14   21.66    4.48
   6  -1  14   18.82    3.71
   6  -2 -17    7.12    3.07
  -6  -2  17    9.53    3.07
   6  -2 -16   30.08    9.42
  -6  -2  16   36.48    5.74
   6  -2 -15   48.41    8.23
  -6  -2  15   60.13   11.95
   6   2 -14   11.77    5.62
   6  -2 -14   28.16    6.24
  -6  -2  14   28.47    5.97
   6   2 -13    1.43    3.94
   6  -2 -13    4.06    4.26
  -6  -2  13    4.91    3.88
   6   2 -12  113.53   16.46
   6  -2 -12  149.67   16.87
  -6  -2  12  159.11   14.93
   6   2 -11   11.97    6.82
   6  -2 -11   18.00    6.62
  -6  -2  11   16.65    9.64
   6   2 -10    3.41    4.50
   6  -2 -10    0.98    4.47
  -6  -2  10    3.64    6.28
   6   2  -9    6.49    6.07
   6  -2  -9    7.01    5.83
  -6  -2   9   10.84    5.05
   6   2  -8   -4.09    4.45
   6  -2  -8    2.07    4.32
  -6  -2   8   -3.19    3.71
   6   2  -7    6.31    5.66
   6  -2  -7    3.20    5.37
  -6  -2   7    9.21    4.50
   6   2  -6   -0.29    3.81
   6  -2  -6    6.92    3.59
  -6  -2   6   -3.05    3.06
   6   2  -5   48.67    9.40
   6  -2  -5   31.08    8.56
  -6  -2   5   53.82    8.10
   6   2  -4  114.45   12.41
   6  -2  -4   62.49   11.40
   6   2  -3  387.32   15.69
   6  -2  -3    1.90    7.86
   6   2  -2   24.16    6.63
   6   2  -1   43.89    8.08
   6   2   0    5.16    4.27
   6   2   1    4.02    2.60
  -6  -2  -1   -3.96    2.52
   6   2   2  172.31   17.00
  -6  -2  -2  214.13   16.09
   6   2   3    8.68    3.95
   6   2   3    2.02    4.02
   6   2   4   26.64    6.69
   6   2   4   44.00    7.15
   6   2   5   -0.07    2.62
   6   2   6   47.06    8.78
   6   2   6  116.40   10.38
   6   2   7   15.76    5.63
   6   2   8   62.49    9.64
   6   2   9   64.51    9.27
   6   2  10   24.74    6.29
   6   2  11   15.86    4.49
   6  -2  11    8.45    3.18
   6   2  12  143.51    9.82
   6  -2  12   65.92    6.44
   6   2  13   10.17    3.39
   6  -3 -15   -0.11    2.11
  -6  -3  15   -0.04    1.80
   6   3 -14   -1.53    1.60
   6  -3 -14    1.19    2.73
  -6  -3  14   -0.92    2.49
   6  -3 -13   41.70    7.88
  -6  -3  13   47.54    7.28
   6   3 -12   -0.66    2.36
   6  -3 -12   -2.40    2.67
  -6  -3  12    2.79    2.47
   6   3 -11    4.12    4.35
   6  -3 -11    6.17    4.92
  -6  -3  11    7.30    4.12
   6   3 -10    4.08    3.97
   6  -3 -10    0.91    4.09
  -6  -3  10    1.89    3.45
   6   3  -9   -3.11    4.10
   6  -3  -9    8.82    3.98
  -6  -3   9    0.14    3.38
   6   3  -8    4.87    3.95
   6  -3  -8   -0.08    3.85
  -6  -3   8    0.59    3.22
   6   3  -7   -1.69    3.51
   6  -3  -7   -2.43    3.27
  -6  -3   7    1.64    2.75
   6   3  -6    2.21    3.63
   6  -3  -6   -1.37    3.20
  -6  -3   6    1.85    2.91
   6   3  -5   49.52    8.96
   6  -3  -5   17.89    7.31
  -6  -3   5   53.63    7.05
   6   3  -4  101.04   13.39
  -6  -3   4  108.04   16.81
   6   3  -3   21.56   10.47
   6   3  -2  297.98   25.12
   6   3  -1   35.10    7.72
   6   3   0  230.71   20.81
   6   3   1   29.82    8.09
  -6  -3  -1   58.64    7.56
   6   3   2   35.27    7.88
   6   3   2   40.09    6.89
   6   3   3    6.13    4.46
   6   3   3    6.96    4.01
   6   3   4   19.85    6.25
   6   3   4   31.27    6.06
   6   3   5    7.03    3.92
   6   3   5    5.19    4.09
   6   3   6   28.07    6.44
   6   3   6   42.66    6.78
   6   3   7   14.61    4.96
   6   3   7   23.84    5.40
   6   3   8   37.92    7.91
   6   3   8   92.34    8.82
   6   3   9    2.28    3.01
   6   3  10    4.68    3.14
   6   3  11   15.14    3.46
   6  -4 -13   10.18    3.64
   6  -4 -12    3.35    3.22
   6   4 -11   10.48    4.02
   6  -4 -11   25.27    5.55
  -6  -4  11   22.99    3.64
   6   4 -10    2.31    2.78
   6  -4 -10    2.65    3.21
  -6  -4  10    0.82    2.25
   6   4  -9    2.01    3.78
   6  -4  -9    5.50    3.88
  -6  -4   9    5.63    2.88
   6   4  -8  127.73   13.81
   6  -4  -8   58.10   12.77
  -6  -4   8  136.81   10.62
   6   4  -7    4.07    4.22
  -6  -4   7    3.80    2.93
   6   4  -6    2.26    4.49
  -6  -4   6    6.84    3.07
   6   4  -5   12.95    5.33
  -6  -4   5    9.67    3.54
   6   4  -4   10.48    5.02
  -6  -4   4    8.94    3.41
   6   4  -3   -3.13    4.80
  -6  -4   3   -9.10    3.27
   6   4  -2   31.30    7.22
  -6  -4   2   25.56    4.69
   6   4  -1  101.22   12.46
   6   4  -1   86.25    8.60
   6   4   0   17.61    7.84
   6   4   0   51.13    6.07
   6   4   1   67.32   13.39
   6   4   1   48.97    6.32
   6   4   2    0.30    3.09
   6   4   2    1.21    2.25
   6   4   3   -0.01    3.00
   6   4   3    0.95    2.08
   6   4   4   -1.54    3.15
   6   4   5    5.78    3.90
   6   4   6   11.03    4.27
   6   4   7   11.71    4.30
   6   4   8   -0.37    2.04
   6   5  -7    6.91    3.17
   6   5  -6    3.58    3.09
   6   5  -5    0.68    2.67
   6   5  -4    6.87    3.73
   6   5  -3   13.82    4.75
   6   5  -2    0.94    2.81
   6   5  -1   69.60    8.83
   6   5   0    4.29    3.45
   6   5   1    4.23    3.39
   6   5   2   28.08    5.68
   6   5   3    1.67    2.68
   6   5   4   14.48    4.42
   6   5   5    9.99    3.64
   7   0 -15    1.19    1.94
  -7   0  15   -0.96    1.75
   7   0 -14  144.78   14.73
  -7   0  14  192.03   13.81
   7   0 -13    1.96    3.51
  -7   0  13    2.31    3.15
   7   0 -12    6.46    5.69
  -7   0  12   18.41    5.13
   7   0 -11    6.84    4.81
  -7   0  11    6.53    4.41
   7   0 -10   29.55    8.82
  -7   0  10   50.94    8.33
   7   0  -9    4.73    4.26
  -7   0   9    0.14    3.79
   7   0  -8   19.10    7.75
  -7   0   8   32.43    7.18
   7   0  -7    4.21    4.49
  -7   0   7    3.00    4.05
   7   0  -6   82.52   13.39
  -7   0   6  109.49   12.16
   7   0  -5   -1.41    3.55
  -7   0   5    4.05    3.38
   7   0  -4   -4.21    5.95
  -7   0   4    4.94    3.61
   7   0  -3    4.65    4.17
   7   0  -2    1.25    3.23
   7   0  -1   -0.68    2.67
   7   0   0   12.47    4.48
  -7   0  -1   -4.11    3.60
   7   0   2  426.92   28.37
   7   0   3   -0.55    2.85
   7   0   4   99.79   10.87
   7   0   5    4.06    3.70
   7   0   6    5.76    3.98
   7   0   7   -0.05    2.47
   7   0   8    1.88    3.14
   7   0   9    4.15    3.42
   7   0  10   28.90    5.56
   7   0  11    3.06    2.55
   7   1 -15   -2.91    2.03
   7  -1 -15    0.72    2.23
  -7  -1  15    1.32    1.99
   7   1 -14   64.52   10.14
  -7   1  14   86.07    7.40
   7  -1 -14   92.41   11.01
  -7  -1  14  131.78    9.69
   7   1 -13    7.92    3.96
  -7   1  13    3.03    2.90
   7  -1 -13    6.56    3.98
  -7  -1  13    3.60    3.73
   7   1 -12    0.24    3.96
  -7   1  12    1.21    3.00
   7  -1 -12    7.57    3.84
  -7  -1  12    2.58    3.54
   7   1 -11   16.20   10.62
  -7   1  11   16.39    5.14
   7  -1 -11   14.19    6.28
  -7  -1  11   19.42    5.73
   7   1 -10    5.84   10.45
  -7   1  10   12.46    4.85
   7  -1 -10    9.58    5.98
  -7  -1  10   17.96    5.71
   7   1  -9   14.79    7.64
  -7   1   9    2.53    3.54
   7  -1  -9    4.46    4.33
  -7  -1   9   -1.56    4.01
   7   1  -8   83.10   21.88
  -7   1   8   95.57   11.09
   7  -1  -8   71.23   13.32
  -7  -1   8  108.35   12.15
   7   1  -7   -3.16    4.59
  -7   1   7    5.80    3.45
   7  -1  -7    1.16    4.09
  -7  -1   7    3.22    4.00
   7   1  -6    0.75    3.74
  -7   1   6    0.11    2.81
   7  -1  -6    0.95    3.31
  -7  -1   6   -3.73    3.24
   7   1  -5    0.74    3.22
  -7   1   5    1.17    2.56
   7  -1  -5   -5.41    2.91
  -7  -1   5    2.85    2.98
  -7   1   4   89.83    8.74
   7   1  -4   47.88   10.10
   7  -1  -4   28.88    8.97
   7   1  -3   44.38    7.65
   7  -1  -3   17.23    6.55
   7   1  -2   83.61   11.50
   7   1  -1   15.39    5.35
   7   1   0   82.21   10.66
   7  -1   0   76.27    9.16
   7   1   1    3.90    2.41
   7  -1   1   -5.41    2.62
   7   1   2   79.45   10.01
   7  -1   2   82.80    9.45
   7   1   3    6.28    3.81
   7  -1   3    2.09    3.45
   7   1   4   55.04    8.21
   7  -1   4   50.61    7.90
   7   1   5   -2.27    2.78
   7  -1   5    5.93    4.12
   7   1   6   54.62    8.10
   7  -1   6   53.35    8.00
   7   1   7   18.02    5.72
   7  -1   7   22.82    5.29
   7   1   8   54.65    8.22
   7  -1   8   59.02    7.71
   7   1   9   14.79    4.79
   7  -1   9   18.58    4.45
   7   1  10   20.58    4.75
   7  -1  10   19.13    4.00
   7   1  11  136.57   14.64
   7  -1  11  132.12    8.46
   7   2 -14   17.55    4.59
   7  -2 -14   28.73    5.36
  -7  -2  14   48.41    5.26
   7   2 -13    1.62    2.51
   7  -2 -13    2.16    2.60
  -7  -2  13   -1.24    2.63
   7   2 -12   24.98    6.75
   7  -2 -12   29.22    6.67
  -7  -2  12   47.03    6.79
   7   2 -11   44.73    8.57
   7  -2 -11   34.49    8.13
  -7  -2  11   62.09    8.18
   7   2 -10    9.91    5.37
   7  -2 -10    8.59    5.19
  -7  -2  10   11.19    4.86
   7   2  -9    9.66    5.95
   7  -2  -9    8.68    5.45
  -7  -2   9   15.97    5.01
   7   2  -8    3.78    4.44
   7  -2  -8    2.75    3.89
  -7  -2   8    1.29    3.81
   7   2  -7   18.33    6.98
   7  -2  -7   10.44    6.05
  -7  -2   7   26.32    6.03
   7   2  -6   41.66    9.00
   7  -2  -6   19.35    7.43
  -7  -2   6   54.01    7.83
   7   2  -5   -2.05    3.06
   7  -2  -5    2.32    2.39
  -7  -2   5   -3.23    4.31
   7   2  -4   20.88    6.84
   7   2  -3   24.78    6.80
   7   2  -2  111.12   19.82
   7   2  -1   56.42    9.10
   7   2   0    0.71    2.93
   7   2   1   39.89    7.50
  -7  -2  -1   52.34    7.64
   7   2   2    2.95    3.37
   7   2   2    4.33    3.63
   7   2   3    4.09    3.67
   7   2   3   10.66    4.27
   7   2   4    5.41    3.64
   7   2   4   15.49    4.60
   7   2   5   16.03    5.19
   7   2   6    3.61    3.46
   7   2   7    3.63    3.46
   7   2   8   24.21    5.47
   7   2   9    3.99    3.12
   7   2  10  106.46    8.86
   7   3 -12    1.63    2.53
   7  -3 -12    2.41    2.88
  -7  -3  12   12.53    4.29
   7   3 -11    3.06    3.03
   7  -3 -11    2.61    3.06
  -7  -3  11    6.76    4.80
   7   3 -10   42.35    6.99
   7  -3 -10   21.94    6.66
  -7  -3  10   74.96   10.30
   7   3  -9    3.41    3.38
   7  -3  -9    0.18    3.09
  -7  -3   9    5.34    4.90
   7   3  -8    0.50    3.32
   7  -3  -8   -0.60    2.81
  -7  -3   8    3.94    2.89
   7   3  -7   -0.63    3.69
   7  -3  -7    1.62    2.82
  -7  -3   7    4.28    3.05
   7   3  -6    2.55    4.11
  -7  -3   6    4.01    3.38
   7   3  -5   94.60   13.04
  -7  -3   5  107.76   11.02
   7   3  -4   78.73   11.16
  -7  -3   4   71.52    9.76
   7   3  -3   10.53    5.19
   7   3  -2   39.09    7.88
   7   3  -1    8.85    4.62
   7   3   0  152.87   16.29
   7   3   0  199.14   14.53
   7   3   1   10.26    6.10
   7   3   1   35.44    5.64
   7   3   2   -0.29    4.30
   7   3   2    1.19    2.61
   7   3   3   45.42    7.95
   7   3   3   75.29    7.85
   7   3   4   15.07    4.81
   7   3   4   27.96    5.00
   7   3   5    3.15    3.00
   7   3   5   10.30    3.44
   7   3   6    0.36    2.14
   7   3   6    4.62    2.62
   7   3   7    4.10    2.71
   7   3   8   29.30    4.19
   7   4  -9    8.87    3.13
   7   4  -8    0.86    2.40
   7   4  -7   13.45    4.41
   7   4  -6    5.29    3.63
  -7  -4   6    4.08    2.07
   7   4  -5    2.92    3.21
   7   4  -5    1.31    1.90
   7   4  -4    2.19    2.85
   7   4  -4   -1.50    1.76
   7   4  -3   16.69    8.38
   7   4  -2   24.06    9.06
   7   4  -1   10.32    4.43
   7   4  -1   14.10    3.27
   7   4   0   24.56    5.53
   7   4   0   25.29    3.75
   7   4   1    2.75    2.58
   7   4   1    0.59    1.67
   7   4   2    5.43    2.77
   7   4   2    1.75    1.71
   7   4   3    4.05    2.90
   7   4   4    9.97    3.43
   7   4   5    6.55    2.63
   8   0 -11    1.20    2.58
  -8   0  11   -0.18    1.96
   8   0 -10   47.02    9.29
  -8   0  10   76.88    7.59
   8   0  -9   -0.94    2.88
  -8   0   9    1.11    2.36
   8   0  -8   21.21    7.40
  -8   0   8   35.58    6.03
   8   0  -7    2.05    3.78
  -8   0   7    2.56    3.19
   8   0  -6   47.00   11.87
  -8   0   6  121.20   10.38
   8   0  -5    0.76    2.92
  -8   0   5    0.27    2.62
   8   0  -4    5.74    3.43
  -8   0   4   -0.61    3.42
   8   0  -3    1.24    2.79
   8   0  -2    6.34    5.49
   8   0  -1   50.32    8.55
   8   0   0  148.68   13.03
   8   0   1   -2.78    3.47
   8   0   2   16.11    4.82
   8   0   3    1.01    2.69
   8   0   4    1.64    4.58
   8   0   5    3.12    3.06
   8   0   6    3.00    2.85
   8   0   7    1.60    2.33
   8   1 -11   -2.88    2.24
   8  -1 -11    2.24    3.47
  -8  -1  11    1.20    1.90
   8   1 -10    6.68    4.31
   8  -1 -10    3.34    7.14
  -8  -1  10   13.94    3.83
   8   1  -9    3.95    3.55
  -8   1   9    2.59    2.17
   8  -1  -9    2.76    5.55
  -8  -1   9    1.33    3.06
   8   1  -8    5.85    4.68
  -8   1   8    9.93    3.18
   8  -1  -8   -0.33    4.53
  -8  -1   8   16.99    4.23
   8   1  -7    9.70    5.90
  -8   1   7   19.13    4.30
   8  -1  -7    7.74    5.69
  -8  -1   7   30.82    5.32
   8   1  -6   -1.56    3.83
  -8   1   6    3.96    2.87
   8  -1  -6    8.04    3.56
  -8  -1   6    3.64    3.60
   8   1  -5   27.31    8.10
  -8   1   5   44.71    6.19
  -8  -1   5   55.29    7.34
   8   1  -4    2.54    3.63
   8  -1  -4    2.10    2.75
   8  -1  -4    2.55    2.88
   8   1  -3    5.02    5.81
   8   1  -2    4.54    3.41
   8   1  -1    4.21    3.73
   8   1  -1   15.30    4.39
   8   1   0   -1.56    2.64
   8   1   0   10.18    3.36
   8  -1   0    2.63    2.93
   8   1   1    6.54    3.80
   8  -1   1    5.49    3.32
   8   1   2    7.41    3.53
   8  -1   2    3.15    3.14
   8   1   3   19.50    4.65
   8  -1   3   14.02    4.28
   8   1   4   30.31    5.50
   8  -1   4   24.30    4.78
   8   1   5    4.60    3.07
   8  -1   5    2.17    2.47
   8   1   6    7.67    3.05
   8  -1   6    2.95    2.31
   8   1   7   27.34    4.63
   8   2 -10   -1.31    2.42
   8   2  -9    9.01    4.90
   8  -2  -9   -1.35    4.15
  -8  -2   9    3.50    2.92
   8   2  -8    8.37    4.74
   8  -2  -8    1.70    2.26
  -8  -2   8   -1.22    2.67
   8   2  -7    0.14    3.11
   8  -2  -7    0.58    2.21
  -8  -2   7    5.59    2.92
   8   2  -6   -1.41    2.78
  -8  -2   6    0.02    2.63
   8   2  -5    1.33    2.70
  -8  -2   5   -2.27    2.54
   8   2  -4    2.91    3.26
   8   2  -3   12.45    4.75
   8   2  -2   49.60    7.84
   8   2  -1    0.22    2.30
   8   2   0   27.57    5.96
   8   2   0   55.82    6.87
   8   2   1    5.74    5.95
   8   2   1   25.10    4.93
   8   2   2   10.40    4.69
   8   2   2   94.32    6.57
   8   2   3    3.18    3.02
   8   2   4   13.43    6.47
   8   2   5    4.17    2.86
   8   3  -6   11.01    4.80
  -8  -3   6   23.91    3.76
   8   3  -5    9.58    5.09
   8   3  -5   36.38    4.61
   8   3  -4   97.03   10.37
   8   3  -4   98.98   10.46
   8   3  -3   -2.21    2.78
   8   3  -2   69.24   11.98
   8   3  -1    6.92    3.18
   8   3   0   18.03    5.34
   8   3   0   60.18    5.49
   8   3   1    3.44    2.34
   8   3   1    5.23    2.53
;
_shelx_hkl_checksum     13047
_shelx_res_file
;
    shelxl.res created by SHELXL-2014/7
TITL tk1801b
CELL  1.54187 7.39250 6.27766 18.60652 90.00000 96.24300 90.00000
ZERR  4 0.00040 0.00032 0.00094 0.00000 0.00680 0.00000
LATT 1
SYMM    -X, .50+Y, .50-Z
SFAC C H N F
UNIT 36 32 4 12
OMIT    -5   1   1
L.S. 5
FMAP 2
PLAN 25
WPDB -2
HTAB
BOND $H
CONF
LIST 4
TEMP -150.0
ACTA
SIZE 0.400 0.260 0.080
WGHT    0.102900    0.118800
FVAR       0.89685
F1    4    0.276166   -0.007786    0.526914    11.00000    0.10447    0.04941 =
         0.02445   -0.00705    0.00323    0.00503
F2    4    0.386035   -0.317099    0.516960    11.00000    0.06735    0.06348 =
         0.03695    0.01538   -0.00734    0.02217
F3    4    0.097898   -0.273022    0.508876    11.00000    0.05706    0.10735 =
         0.03286    0.02511   -0.00025   -0.02738
N4    3    0.389453    0.405485    0.319390    11.00000    0.03786    0.02975 =
         0.03461   -0.00219    0.00032   -0.00502
C5    1    0.307848    0.252131    0.273313    11.00000    0.02669    0.02550 =
         0.02917   -0.00085    0.00212    0.00360
C6    1    0.285301    0.288645    0.197989    11.00000    0.03187    0.02900 =
         0.02707    0.00505    0.00351    0.00453
AFIX  43
H6    2    0.328877    0.417090    0.179072    11.00000   -1.20000
AFIX   0
C7    1    0.200881    0.139757    0.152023    11.00000    0.03099    0.03886 =
         0.02364    0.00368    0.00351    0.00415
AFIX  43
H7    2    0.186312    0.167039    0.101503    11.00000   -1.20000
AFIX   0
C8    1    0.136166   -0.050210    0.177747    11.00000    0.03322    0.03552 =
         0.02387   -0.00435    0.00002   -0.00231
AFIX  43
H8    2    0.078814   -0.152752    0.145322    11.00000   -1.20000
AFIX   0
C9    1    0.156743   -0.087081    0.251189    11.00000    0.02950    0.02757 =
         0.02537    0.00043    0.00092    0.00258
AFIX  43
H9    2    0.112263   -0.216424    0.269114    11.00000   -1.20000
AFIX   0
C10   1    0.241347    0.060799    0.300042    11.00000    0.02106    0.02412 =
         0.02015   -0.00074   -0.00100    0.00200
C11   1    0.252678    0.025287    0.378774    11.00000    0.02952    0.02931 =
         0.02321   -0.00241   -0.00075    0.00105
AFIX  43
H11   2    0.265088    0.147543    0.409000    11.00000   -1.20000
AFIX   0
C12   1    0.247059   -0.161473    0.410764    11.00000    0.03885    0.03155 =
         0.02181    0.00024   -0.00083    0.00123
AFIX  43
H12   2    0.240988   -0.285590    0.381390    11.00000   -1.20000
AFIX   0
C13   1    0.249657   -0.188674    0.489448    11.00000    0.04000    0.03733 =
         0.02538    0.00345   -0.00132    0.00042
H4A   2    0.447964    0.361980    0.361759    11.00000    0.06980
H4B   2    0.447581    0.497268    0.294384    11.00000    0.06654
HKLF 4
REM  tk1801b
REM R1 =  0.0612 for    1178 Fo > 4sig(Fo)  and  0.0795 for all    1566 data
REM    126 parameters refined using      0 restraints
END
WGHT      0.1030      0.1187
REM Instructions for potential hydrogen bonds
EQIV $1 x, y-1, z
HTAB C12 N4_$1
EQIV $2 -x+1, -y, -z+1
HTAB N4 F2_$2
REM Highest difference peak  0.489,  deepest hole -0.386,  1-sigma level  0.119
Q1    1   0.3427 -0.1746  0.5353  11.00000  0.05    0.49
Q2    1   0.2165 -0.3791  0.4840  11.00000  0.05    0.48
Q3    1   0.2608 -0.4135  0.4732  11.00000  0.05    0.47
Q4    1   0.3020  0.1208  0.2830  11.00000  0.05    0.41
Q5    1   0.2456  0.3176  0.2192  11.00000  0.05    0.40
Q6    1   0.3634  0.2436  0.3209  11.00000  0.05    0.39
Q7    1   0.2391  0.1923  0.2971  11.00000  0.05    0.39
Q8    1   0.2997 -0.1995  0.4747  11.00000  0.05    0.38
Q9    1   0.1936  0.0500  0.2975  11.00000  0.05    0.37
Q10   1   0.3305  0.4135  0.2600  11.00000  0.05    0.36
Q11   1   0.3306  0.2453  0.2409  11.00000  0.05    0.35
Q12   1   0.2671  0.1582  0.1916  11.00000  0.05    0.35
Q13   1   0.2261 -0.0337  0.4339  11.00000  0.05    0.35
Q14   1   0.2918  0.2602  0.2499  11.00000  0.05    0.34
Q15   1   0.2884  0.0274  0.3324  11.00000  0.05    0.33
Q16   1   0.2033 -0.2069  0.5476  11.00000  0.05    0.32
Q17   1   0.1974 -0.0648  0.5010  11.00000  0.05    0.32
Q18   1   0.2142 -0.0921  0.3712  11.00000  0.05    0.31
Q19   1   0.2727  0.4195  0.1841  11.00000  0.05    0.31
Q20   1   0.1788 -0.3948  0.5527  11.00000  0.05    0.30
Q21   1   0.2037  0.0004  0.2205  11.00000  0.05    0.27
Q22   1   0.1725  0.1207  0.2440  11.00000  0.05    0.27
Q23   1   0.2026  0.2707  0.1580  11.00000  0.05    0.26
Q24   1   0.1940 -0.1638  0.2117  11.00000  0.05    0.26
Q25   1   0.3126 -0.0390  0.4918  11.00000  0.05    0.25
;
_shelx_res_checksum     86021
