# Supplementary material for: Crystal Structure of (E)-2-(3,3,3-tri­fluoro­prop-1-en-1-yl)aniline
Source: Acta Crystallogr E Crystallogr Commun. 2018 Sep 18;74(Pt 10):1448–50. doi: 10.1107/S2056989018012756 (PMC6176427; doi:10.1107/S2056989018012756)
Supplement: Supplementary file 2 [file e-74-01448-Isup2.hkl]

data_I                                                                          
_shelx_title ' tk1801b'                                                         
_shelx_refln_list_code          4                                               
_shelx_F_calc_maximum      132.48                                               
_exptl_crystal_F_000       384.00                                               
_reflns_d_resolution_high  0.8302                                               
                                                                                
loop_                                                                           
 _space_group_symop_operation_xyz                                               
 'x, y, z'                                                                      
 '-x, y+1/2, -z+1/2'                                                            
 '-x, -y, -z'                                                                   
 'x, -y-1/2, z-1/2'                                                             
                                                                                
_cell_length_a     7.3925                                                       
_cell_length_b     6.2777                                                       
_cell_length_c    18.6065                                                       
_cell_angle_alpha  90.000                                                       
_cell_angle_beta   96.243                                                       
_cell_angle_gamma  90.000                                                       
                                                                                
_shelx_F_squared_multiplier     1.000                                           
                                                                                
loop_                                                                           
 _refln_index_h                                                                 
 _refln_index_k                                                                 
 _refln_index_l                                                                 
 _refln_F_squared_calc                                                          
 _refln_F_squared_meas                                                          
 _refln_F_squared_sigma                                                         
 _refln_observed_status                                                         
   1   0   0          7.61         21.91         1.02 o                         
   2   0   0      17549.64      25209.70      2011.20 o                         
   3   0   0         14.35         14.16         1.15 o                         
   4   0   0         13.15         18.97         3.56 o                         
   5   0   0         34.45         30.69        20.55 o                         
   6   0   0        586.12        278.52        26.00 o                         
   7   0   0         42.34         15.50         5.57 o                         
   8   0   0        165.01        184.85        16.20 o                         
   1   1   0        202.49        233.69         2.49 o                         
   2   1   0       1565.72       1643.59        25.54 o                         
   3   1   0       1466.68       1571.99        30.35 o                         
   4   1   0         12.61         14.38         1.43 o                         
   5   1   0          0.00          0.37         1.19 o                         
   6   1   0          2.83          5.54         4.51 o                         
   7   1   0        179.78         98.10         8.64 o                         
   8   1   0          7.25          4.10         3.64 o                         
   0   2   0        222.76        224.65         5.04 o                         
   1   2   0          0.43          0.90         0.46 o                         
   2   2   0        220.31        254.89         4.00 o                         
   3   2   0        210.29        235.80         6.74 o                         
   4   2   0        103.79        135.28         4.03 o                         
   5   2   0         89.83         80.24         5.73 o                         
   6   2   0         10.62          6.42         5.31 o                         
   7   2   0          2.35          0.88         3.64 o                         
   8   2   0         64.11         55.48        17.56 o                         
   1   3   0         84.41         61.07         2.08 o                         
   2   3   0         71.91         64.39         1.91 o                         
   3   3   0        131.18        158.51         5.20 o                         
   4   3   0         60.87         59.32         4.42 o                         
   5   3   0        252.25        252.42        14.20 o                         
   6   3   0        280.05        286.83        25.87 o                         
   7   3   0        228.41        225.77        28.76 o                         
   8   3   0         59.26         62.22        26.20 o                         
   0   4   0        245.01        239.17        10.46 o                         
   1   4   0          7.57         11.50         1.71 o                         
   2   4   0        123.73        123.05        11.48 o                         
   3   4   0        143.26        153.32        10.07 o                         
   4   4   0        101.48        103.84        11.23 o                         
   5   4   0        383.06        447.17        35.48 o                         
   6   4   0         25.77         54.56        20.84 o                         
   7   4   0         32.95         31.16         3.86 o                         
   1   5   0        150.96        146.98         7.88 o                         
   2   5   0        352.47        354.39        19.04 o                         
   3   5   0        242.49        250.13        15.42 o                         
   4   5   0         78.98         87.08         8.80 o                         
   5   5   0        105.01        112.60        11.05 o                         
   6   5   0          0.02          5.33         4.29 o                         
   0   6   0          0.11         -0.77         3.34 o                         
   1   6   0          2.93          7.62         5.16 o                         
   2   6   0         40.82         45.85         7.06 o                         
   3   6   0          1.18         -2.48         3.09 o                         
   4   6   0        100.16        123.11        14.28 o                         
   5   6   0          3.98          3.84         3.67 o                         
   1   7   0         50.26         58.22         7.75 o                         
   2   7   0         42.91         58.25         7.70 o                         
   3   7   0          3.98         13.12         4.39 o                         
  -8   1   1         12.40         12.08         6.89 o                         
  -7   1   1         25.21         19.13         6.65 o                         
  -6   1   1         56.31         42.82        15.08 o                         
  -4   1   1       2707.37       2809.41        89.56 o                         
  -3   1   1       1358.15       1457.85        32.68 o                         
  -2   1   1      11349.65      14464.28       554.09 o                         
  -1   1   1       2672.61       2976.74        55.86 o                         
   0   1   1        731.44        682.63         8.32 o                         
   1   1   1       2545.77       2829.98        75.73 o                         
   2   1   1          4.80         11.93         0.88 o                         
   3   1   1        137.60        149.59         3.39 o                         
   4   1   1        698.34        673.33        11.99 o                         
   5   1   1         67.83         77.16         5.01 o                         
   6   1   1        174.25        164.69        14.19 o                         
   7   1   1          0.73         -0.70         5.79 o                         
   8   1   1          9.15          7.43         3.11 o                         
  -8   2   1          2.45          0.27         2.86 o                         
  -7   2   1         88.08         70.14        11.31 o                         
  -6   2   1         64.61         54.57        10.05 o                         
  -5   2   1         54.45         44.19         8.24 o                         
  -4   2   1        822.45        811.36        43.42 o                         
  -3   2   1        344.47        328.89         7.11 o                         
  -2   2   1        202.88        181.03         3.31 o                         
  -1   2   1          3.00          3.95         0.54 o                         
   0   2   1       1069.13       1040.10        14.12 o                         
   1   2   1        157.51        154.86         2.49 o                         
   2   2   1          7.68         10.57         0.62 o                         
   3   2   1        641.82        640.05        10.66 o                         
   4   2   1        216.18        201.36         8.01 o                         
   5   2   1        172.05        178.93         8.49 o                         
   6   2   1          0.12         -0.04         4.96 o                         
   7   2   1         60.60         58.24         7.74 o                         
   8   2   1         12.73         23.31        12.03 o                         
  -8   3   1         12.46          8.60         3.95 o                         
  -7   3   1          2.65         11.00         5.74 o                         
  -6   3   1         32.63         43.64         9.60 o                         
  -5   3   1          6.41          2.25         2.70 o                         
  -4   3   1        248.47        243.02        12.47 o                         
  -3   3   1         46.80         46.22         2.62 o                         
  -2   3   1          0.85          1.82         0.66 o                         
  -1   3   1        186.89        162.45         3.33 o                         
   0   3   1       1287.56       1278.90        24.05 o                         
   1   3   1         61.20         46.92         1.84 o                         
   2   3   1         75.55         65.93         2.37 o                         
   3   3   1         32.74         30.44         2.36 o                         
   4   3   1         32.32         36.40         3.70 o                         
   5   3   1         24.64         29.19         5.09 o                         
   6   3   1         36.01         61.89        17.92 o                         
   7   3   1         28.34         34.47        15.65 o                         
   8   3   1          6.92          5.35         2.14 o                         
  -7   4   1         14.29         15.94         3.27 o                         
  -6   4   1        124.05        113.91         9.31 o                         
  -5   4   1         22.07         29.45         5.64 o                         
  -4   4   1        339.82        389.63        19.95 o                         
  -3   4   1        127.93        149.58         9.71 o                         
  -2   4   1          0.00          0.00         1.09 o                         
  -1   4   1          0.04          3.09         1.18 o                         
   0   4   1          1.27          2.53         1.14 o                         
   1   4   1         77.42         83.14         3.81 o                         
   2   4   1        617.34        578.29        23.79 o                         
   3   4   1        976.49        955.00        41.43 o                         
   4   4   1        473.40        529.17        26.19 o                         
   5   4   1        231.92        253.47        19.39 o                         
   6   4   1         87.56         66.23        11.41 o                         
   7   4   1          0.01          1.79         1.74 o                         
  -6   5   1         80.57         86.53        10.98 o                         
  -5   5   1         13.90         16.72         4.44 o                         
  -4   5   1        183.92        197.45        13.70 o                         
  -3   5   1         12.83         14.30         4.50 o                         
  -2   5   1         65.11         75.60         7.87 o                         
  -1   5   1         17.44         14.93         3.62 o                         
   0   5   1        150.05        167.56         8.74 o                         
   1   5   1         32.72         27.21         3.86 o                         
   2   5   1        588.13        642.70        30.72 o                         
   3   5   1         96.19         96.74        10.98 o                         
   4   5   1        132.78        146.90        11.45 o                         
   5   5   1          0.07         -0.79         2.68 o                         
   6   5   1          3.07          5.26         4.21 o                         
  -5   6   1         11.61         13.79         5.31 o                         
  -4   6   1          1.43          6.88         4.03 o                         
  -3   6   1          9.93         10.21         4.57 o                         
  -2   6   1          0.79          4.42         3.71 o                         
  -1   6   1         17.00         16.85         6.49 o                         
   0   6   1          2.86          2.51         2.71 o                         
   1   6   1         83.18         84.06        11.06 o                         
   2   6   1          0.19          1.74         3.16 o                         
   3   6   1          0.81          3.20         3.27 o                         
   4   6   1         37.42         39.28         5.79 o                         
   5   6   1          9.98          8.08         4.19 o                         
  -3   7   1          7.65         11.53         4.23 o                         
  -2   7   1         25.82         32.30         6.08 o                         
  -1   7   1          5.88          6.49         3.85 o                         
   0   7   1         12.56          6.85         2.28 o                         
   1   7   1          0.37          3.85         3.39 o                         
   2   7   1         36.54         31.06        16.50 o                         
  -8   0   2         31.13          7.88         6.83 o                         
  -7   0   2          9.84          1.55         4.02 o                         
  -6   0   2        583.31        553.72        40.49 o                         
  -5   0   2        482.17        399.51       224.94 o                         
  -4   0   2          7.60          9.47         2.62 o                         
  -3   0   2       1184.72       1272.85        80.38 o                         
  -2   0   2       1922.11       2026.67        44.67 o                         
  -1   0   2        216.83        214.13         5.18 o                         
   0   0   2         68.52         74.41         1.54 o                         
   1   0   2        157.33        183.81         3.35 o                         
   2   0   2        576.04        560.89        10.29 o                         
   3   0   2          7.78         16.79         1.39 o                         
   4   0   2          0.64          1.65         0.82 o                         
   5   0   2        265.46        242.16        64.81 o                         
   6   0   2        199.14        202.53        16.19 o                         
   7   0   2        479.45        530.77        35.27 o                         
   8   0   2         21.76         20.03         5.99 o                         
  -8   1   2          7.88          5.64         4.24 o                         
  -7   1   2        147.32        103.95        14.30 o                         
  -6   1   2          0.60          1.97         4.05 o                         
  -5   1   2        182.46        183.28        10.50 o                         
  -4   1   2       1383.55       1569.24        39.10 o                         
  -3   1   2         50.64         71.31         2.23 o                         
  -2   1   2       3761.88       4069.77        82.85 o                         
  -1   1   2      11082.13      14264.62       449.37 o                         
   0   1   2         33.06         35.22         0.76 o                         
   1   1   2       6455.36       8738.61       244.37 o                         
   2   1   2         10.92         13.23         0.78 o                         
   3   1   2        129.26        117.26         2.68 o                         
   4   1   2          0.74          1.09         0.65 o                         
   5   1   2        109.31        104.57         7.00 o                         
   6   1   2          0.32          1.21         1.95 o                         
   7   1   2         88.63        101.02         8.54 o                         
   8   1   2          1.50          6.41         2.92 o                         
  -8   2   2         94.89         61.67         9.75 o                         
  -7   2   2        127.92        138.15        24.64 o                         
  -6   2   2         33.41         30.04         8.24 o                         
  -5   2   2        457.61        398.98       134.14 o                         
  -4   2   2        646.62        702.85        15.11 o                         
  -3   2   2        796.22        839.36        16.14 o                         
  -2   2   2        248.82        261.94         3.21 o                         
  -1   2   2        731.80        791.51        10.68 o                         
   0   2   2        884.06        846.79         9.74 o                         
   1   2   2         72.49         47.15         0.91 o                         
   2   2   2       1108.70       1087.63        18.25 o                         
   3   2   2        447.51        427.23         7.37 o                         
   4   2   2        403.49        422.99         8.37 o                         
   5   2   2         21.64         19.58         6.51 o                         
   6   2   2        238.47        244.44        26.00 o                         
   7   2   2          0.29          4.49         3.07 o                         
   8   2   2         92.67         93.64        52.17 o                         
  -8   3   2        151.33         86.08        14.89 o                         
  -7   3   2         63.57         48.60         9.80 o                         
  -6   3   2        406.82        370.47        31.23 o                         
  -5   3   2         34.56         38.24         5.44 o                         
  -4   3   2         98.44        114.75         7.83 o                         
  -3   3   2         97.76        110.26         3.63 o                         
  -2   3   2         61.84         60.69         1.71 o                         
  -1   3   2        326.49        269.53         4.73 o                         
   0   3   2        553.25        504.58         9.05 o                         
   1   3   2        703.38        590.29        17.42 o                         
   2   3   2        630.58        559.65        10.11 o                         
   3   3   2         52.77         56.48         2.68 o                         
   4   3   2         59.37         77.03         5.09 o                         
   5   3   2         48.42         46.59         4.83 o                         
   6   3   2         42.03         47.43         6.45 o                         
   7   3   2          3.55          0.78         2.77 o                         
  -7   4   2         29.22         29.91        11.26 o                         
  -6   4   2         45.42         34.21         4.89 o                         
  -5   4   2         15.97         21.99         5.14 o                         
  -4   4   2          1.44          1.13         2.73 o                         
  -3   4   2          0.43          0.04         1.99 o                         
  -2   4   2         24.07         15.71         2.28 o                         
  -1   4   2         47.39         47.72         2.55 o                         
   0   4   2        182.22        145.97         4.47 o                         
   1   4   2         27.50         28.76         2.50 o                         
   2   4   2         70.34         73.51         4.60 o                         
   3   4   2        192.28        167.38        12.79 o                         
   4   4   2         42.43         39.81         7.44 o                         
   5   4   2         28.23         27.65         7.78 o                         
   6   4   2          1.11          1.03         2.26 o                         
   7   4   2          3.32          3.92         2.29 o                         
  -6   5   2          1.95          1.17         3.49 o                         
  -5   5   2         15.54         12.93         4.43 o                         
  -4   5   2          7.06          4.24         3.41 o                         
  -3   5   2          0.69         -2.89         3.08 o                         
  -2   5   2        108.17        110.73         9.63 o                         
  -1   5   2          1.01          4.21         2.14 o                         
   0   5   2        433.64        450.80        17.30 o                         
   1   5   2         39.63         51.94         4.97 o                         
   2   5   2        367.98        402.61        21.55 o                         
   3   5   2         99.08        112.27         9.87 o                         
   4   5   2        206.60        217.12        14.79 o                         
   5   5   2         64.77         60.20        10.44 o                         
   6   5   2         44.97         34.91         7.06 o                         
  -5   6   2         11.48         14.54         5.49 o                         
  -4   6   2          0.02          4.54         3.93 o                         
  -3   6   2         52.87         61.66        15.36 o                         
  -2   6   2        358.54        378.49        27.79 o                         
  -1   6   2         11.23         16.80         6.49 o                         
   0   6   2        621.59        605.91        26.97 o                         
   1   6   2         35.58         43.95         4.90 o                         
   2   6   2        108.16        108.89         9.98 o                         
   3   6   2          0.07          1.62         3.00 o                         
   4   6   2          1.47          3.63         3.08 o                         
   5   6   2          9.83          9.27         4.28 o                         
  -3   7   2          0.97          2.49         3.10 o                         
  -2   7   2         15.09         18.75         5.01 o                         
  -1   7   2          0.05          0.73         2.85 o                         
   0   7   2          0.81          1.69         2.65 o                         
   1   7   2         38.44         43.09         6.48 o                         
   2   7   2          0.02          0.63         1.75 o                         
  -8   1   3          0.24          6.24         7.22 o                         
  -7   1   3         55.11         42.47        16.88 o                         
  -6   1   3          0.18          0.97         2.11 o                         
  -5   1   3         38.08         53.54         5.57 o                         
  -4   1   3        103.85        131.70         3.66 o                         
  -3   1   3         17.84         19.79         1.20 o                         
  -2   1   3        195.95        248.72         3.69 o                         
  -1   1   3          4.14          8.46         0.54 o                         
   0   1   3       1396.19       1249.74        16.88 o                         
   1   1   3          0.01          2.46         0.84 o                         
   2   1   3        499.62        451.87        10.26 o                         
   3   1   3         87.60         98.82         2.42 o                         
   4   1   3         33.65         46.84         2.16 o                         
   5   1   3         91.59         79.56        10.47 o                         
   6   1   3         84.16         91.64        14.11 o                         
   7   1   3          2.63          5.07         3.18 o                         
   8   1   3         17.72         21.12         3.92 o                         
  -8   2   3         24.96         15.48         5.91 o                         
  -7   2   3         30.40         30.81         8.45 o                         
  -6   2   3        459.85        387.99       239.59 o                         
  -5   2   3        166.30        137.13        20.89 o                         
  -4   2   3        558.95        607.87        12.10 o                         
  -3   2   3        473.15        442.20         7.19 o                         
  -2   2   3        443.34        407.97         6.89 o                         
  -1   2   3        191.16        180.59         2.59 o                         
   0   2   3        108.21        126.20         1.65 o                         
   1   2   3         15.64         15.02         0.47 o                         
   2   2   3        394.86        360.29         5.76 o                         
   3   2   3       1468.23       1408.82        35.98 o                         
   4   2   3          3.81          3.08         1.11 o                         
   5   2   3        142.15        124.80         6.65 o                         
   6   2   3         13.57          6.69         4.14 o                         
   7   2   3         14.34          8.86         4.08 o                         
   8   2   3          6.75          3.95         3.75 o                         
  -8   3   3          0.54         -2.75         3.46 o                         
  -7   3   3         21.22         13.09         6.45 o                         
  -6   3   3         19.94         26.80        13.02 o                         
  -5   3   3         40.83         33.35         6.46 o                         
  -4   3   3        277.30        253.08        12.74 o                         
  -3   3   3          0.09         -0.15         0.93 o                         
  -2   3   3          0.81          1.50         0.76 o                         
  -1   3   3        327.34        349.35         5.18 o                         
   0   3   3        373.09        318.94         5.83 o                         
   1   3   3       1193.70       1058.83        30.55 o                         
   2   3   3        104.52         87.70         2.69 o                         
   3   3   3        469.47        500.54        12.20 o                         
   4   3   3        368.54        347.37        13.15 o                         
   5   3   3        165.67        189.31        12.15 o                         
   6   3   3         10.89          8.16         3.71 o                         
   7   3   3         79.44         79.85        18.57 o                         
  -7   4   3         29.32         20.75        10.42 o                         
  -6   4   3          0.01         -3.71         3.71 o                         
  -5   4   3         42.83         43.61         6.29 o                         
  -4   4   3          2.56          2.64         4.33 o                         
  -3   4   3         99.14         96.73         6.74 o                         
  -2   4   3        153.06        138.59         5.95 o                         
  -1   4   3        165.45        148.92         4.59 o                         
   0   4   3        191.51        190.55         6.84 o                         
   1   4   3        165.73        148.53         6.81 o                         
   2   4   3         22.49         22.06         2.96 o                         
   3   4   3          2.74          5.90         6.31 o                         
   4   4   3         96.91        100.13         9.24 o                         
   5   4   3          0.01          1.27         4.34 o                         
   6   4   3          0.08          0.69         2.13 o                         
   7   4   3          2.34          5.04         3.61 o                         
  -6   5   3         11.75         17.18         5.91 o                         
  -5   5   3         22.40         36.62         7.93 o                         
  -4   5   3        174.14        183.38        24.49 o                         
  -3   5   3          5.94          5.65         3.60 o                         
  -2   5   3         99.59        103.91         9.74 o                         
  -1   5   3         14.55         14.03         4.14 o                         
   0   5   3         73.45         64.78         5.52 o                         
   1   5   3        247.01        237.34        12.39 o                         
   2   5   3         11.37         20.70         5.07 o                         
   3   5   3         31.86         39.63         6.56 o                         
   4   5   3         81.37         91.81         9.26 o                         
   5   5   3         12.96         10.18         5.86 o                         
   6   5   3          1.39          2.08         3.33 o                         
  -5   6   3         69.88         86.73        30.58 o                         
  -4   6   3         12.72         16.92         5.34 o                         
  -3   6   3        171.43        157.88        60.72 o                         
  -2   6   3         26.65         24.95         7.36 o                         
  -1   6   3        247.23        301.37        24.02 o                         
   0   6   3          5.35          6.59         2.84 o                         
   1   6   3        254.35        275.67        30.46 o                         
   2   6   3          0.62          0.07         2.53 o                         
   3   6   3         67.16         79.37         8.46 o                         
   4   6   3          1.55          3.31         4.38 o                         
   5   6   3          0.43         -3.51         3.51 o                         
  -3   7   3          5.93          5.22         3.61 o                         
  -2   7   3        117.66        133.53        11.39 o                         
  -1   7   3         14.98         16.49         7.78 o                         
   0   7   3         32.27         25.25         7.72 o                         
   1   7   3         19.88         11.61         4.95 o                         
   2   7   3          0.04          4.08         3.37 o                         
  -8   0   4          6.37          3.18         3.95 o                         
  -7   0   4          2.18          1.85         5.69 o                         
  -6   0   4         61.06         62.42        10.35 o                         
  -5   0   4        302.83        376.20        19.58 o                         
  -4   0   4        486.27        454.72        12.09 o                         
  -3   0   4       1643.72       1759.19        40.44 o                         
  -2   0   4       2637.96       2820.31        71.09 o                         
  -1   0   4         52.62         42.62         2.15 o                         
   0   0   4       7299.05      10107.89       457.65 o                         
   1   0   4         63.79         40.35         1.62 o                         
   2   0   4       1301.38       1321.06        27.75 o                         
   3   0   4         16.76         18.19         1.33 o                         
   4   0   4        639.27        590.90        71.29 o                         
   5   0   4        247.52        261.92        17.31 o                         
   6   0   4         95.49         92.80        11.41 o                         
   7   0   4        115.01        124.07        13.51 o                         
   8   0   4          0.59          2.04         5.69 o                         
  -8   1   4          5.66          2.96         2.17 o                         
  -7   1   4         72.41         85.90        24.08 o                         
  -6   1   4         21.87         26.54         3.53 o                         
  -5   1   4          0.17          3.31         1.92 o                         
  -4   1   4         68.51         62.32         2.61 o                         
  -3   1   4        908.84        897.36        15.09 o                         
  -2   1   4        232.10        243.20         3.85 o                         
  -1   1   4       1338.97       1371.48        19.47 o                         
   0   1   4         16.55         22.11         0.74 o                         
   1   1   4       1816.38       1781.68        36.06 o                         
   2   1   4        557.70        621.76        10.31 o                         
   3   1   4        968.27       1023.04        23.70 o                         
   4   1   4        222.60        248.28         5.92 o                         
   5   1   4         23.02         22.92         3.94 o                         
   6   1   4         89.01         96.99         8.31 o                         
   7   1   4         62.47         65.68         7.08 o                         
   8   1   4         32.80         33.84         4.49 o                         
  -8   2   4          2.04          3.62         4.05 o                         
  -7   2   4         33.01         25.96         8.50 o                         
  -6   2   4        146.85        116.91        32.30 o                         
  -5   2   4        621.51        571.59        76.20 o                         
  -4   2   4        157.77        147.31         3.79 o                         
  -3   2   4       1534.70       1659.79        31.21 o                         
  -2   2   4        410.71        362.69         5.33 o                         
  -1   2   4        464.49        467.48         5.44 o                         
   0   2   4       1402.84       1375.56        18.66 o                         
   1   2   4        616.94        594.45         9.76 o                         
   2   2   4         72.82         73.19         1.99 o                         
   3   2   4        397.54        374.65         9.33 o                         
   4   2   4         81.55         79.77         3.78 o                         
   5   2   4         53.80         55.94         4.63 o                         
   6   2   4         38.39         45.88        10.79 o                         
   7   2   4         17.94         12.62         6.27 o                         
   8   2   4          6.14         16.70         8.04 o                         
  -8   3   4        167.70        121.85         9.16 o                         
  -7   3   4        110.12         93.02         9.13 o                         
  -6   3   4        122.33        129.14        13.02 o                         
  -5   3   4         15.65          9.43         3.53 o                         
  -4   3   4        101.31         97.24         4.98 o                         
  -3   3   4        296.26        314.50         7.92 o                         
  -2   3   4         73.43         79.88         2.49 o                         
  -1   3   4         83.66         88.53         1.99 o                         
   0   3   4        863.63        842.13        28.64 o                         
   1   3   4        214.24        204.33         8.76 o                         
   2   3   4         29.62         19.59         1.45 o                         
   3   3   4        181.34        184.68         6.32 o                         
   4   3   4         18.21         14.16         2.92 o                         
   5   3   4        104.34        107.10         9.10 o                         
   6   3   4         36.51         33.57         7.10 o                         
   7   3   4         33.18         28.86         8.01 o                         
  -7   4   4          3.31         -0.11         2.29 o                         
  -6   4   4          7.60         11.89         3.51 o                         
  -5   4   4          2.79          1.60         3.32 o                         
  -4   4   4         35.88         41.62         5.78 o                         
  -3   4   4         19.51         23.50         3.47 o                         
  -2   4   4         10.21          9.99         2.63 o                         
  -1   4   4         97.40         88.32         5.55 o                         
   0   4   4        453.78        470.23        12.18 o                         
   1   4   4         90.86         83.10         5.09 o                         
   2   4   4        115.30        113.08        11.67 o                         
   3   4   4        218.93        241.04        14.35 o                         
   4   4   4          1.40          2.81         3.31 o                         
   5   4   4         70.73         75.89        12.21 o                         
   6   4   4          2.66         -1.91         3.92 o                         
   7   4   4         17.66         12.40         4.26 o                         
  -6   5   4          3.88          8.54         4.64 o                         
  -5   5   4         36.67         44.77        15.42 o                         
  -4   5   4         14.58         16.66         5.39 o                         
  -3   5   4          2.06          0.67         4.59 o                         
  -2   5   4          9.13         10.61         4.75 o                         
  -1   5   4          6.47          9.13         3.93 o                         
   0   5   4         68.01         84.37         6.38 o                         
   1   5   4         23.84         24.74         4.06 o                         
   2   5   4        105.58        102.67        49.81 o                         
   3   5   4         13.72         15.83         4.97 o                         
   4   5   4         13.78         20.75         5.46 o                         
   5   5   4          7.62         13.97         6.14 o                         
   6   5   4         15.17         18.00         5.50 o                         
  -5   6   4          2.71          5.28         2.44 o                         
  -4   6   4          1.23          1.99         2.66 o                         
  -3   6   4         56.09         64.05        10.65 o                         
  -2   6   4         56.67         60.66        10.18 o                         
  -1   6   4        178.16        177.92        12.51 o                         
   0   6   4         38.00         30.80         4.35 o                         
   1   6   4          4.50          4.35         2.60 o                         
   2   6   4          4.01          3.03         3.52 o                         
   3   6   4          3.32          6.62         3.68 o                         
   4   6   4          9.81         13.80         5.86 o                         
  -3   7   4        101.60        114.13        10.22 o                         
  -2   7   4         60.75         78.47         8.86 o                         
  -1   7   4         97.72        114.21        10.27 o                         
   0   7   4          0.25          0.99         1.80 o                         
   1   7   4          0.63          1.50         3.21 o                         
   2   7   4         15.84         15.50         4.55 o                         
  -8   1   5         49.94         57.31         8.61 o                         
  -7   1   5          5.06         -0.19         1.88 o                         
  -6   1   5         12.05         15.98         3.39 o                         
  -5   1   5         11.14          9.99         2.62 o                         
  -4   1   5        942.83       1002.58        21.03 o                         
  -3   1   5        330.06        340.27         5.79 o                         
  -2   1   5         85.74         83.45         2.02 o                         
  -1   1   5        630.42        649.49         9.55 o                         
   0   1   5        253.56        277.76         3.95 o                         
   1   1   5        156.98        170.97         3.76 o                         
   2   1   5        799.00        793.10        14.81 o                         
   3   1   5        650.66        701.60        22.25 o                         
   4   1   5        287.77        261.71         7.00 o                         
   5   1   5        222.30        259.21        13.50 o                         
   6   1   5          9.90         20.49         4.77 o                         
   7   1   5          0.62          1.29         5.10 o                         
   8   1   5          1.34          4.04         2.39 o                         
  -8   2   5          0.33         -0.65         2.30 o                         
  -7   2   5          1.30         -0.57         2.15 o                         
  -6   2   5         55.54         58.27         7.19 o                         
  -5   2   5         58.50         45.42        11.62 o                         
  -4   2   5          6.86          8.46         1.17 o                         
  -3   2   5        129.16        102.36         2.43 o                         
  -2   2   5        685.37        688.15        10.80 o                         
  -1   2   5        168.24        198.81         3.59 o                         
   0   2   5        452.42        407.70         5.52 o                         
   1   2   5        849.09       1000.87        18.08 o                         
   2   2   5        177.57        165.47         3.90 o                         
   3   2   5        155.46        190.62         4.79 o                         
   4   2   5         27.56         28.44         3.19 o                         
   5   2   5         27.70         35.18         4.13 o                         
   6   2   5          0.45         -0.09         3.26 o                         
   7   2   5         19.55         19.93         6.45 o                         
   8   2   5          4.49          5.18         3.56 o                         
  -8   3   5         23.20         36.70        16.66 o                         
  -7   3   5        133.78        127.67        10.46 o                         
  -6   3   5         60.50         56.52        11.66 o                         
  -5   3   5         84.00         97.40        11.44 o                         
  -4   3   5          9.42          9.41         2.72 o                         
  -3   3   5          0.60          1.82         1.07 o                         
  -2   3   5        152.48        132.61         3.46 o                         
  -1   3   5        245.09        214.51         4.53 o                         
   0   3   5        342.69        323.86         7.91 o                         
   1   3   5       1105.55        956.72        35.74 o                         
   2   3   5        106.11        103.73         3.22 o                         
   3   3   5        103.29        108.08         4.73 o                         
   4   3   5        152.20        155.28        11.10 o                         
   5   3   5          5.03          4.83         3.18 o                         
   6   3   5          4.49          7.62         3.52 o                         
   7   3   5         10.24          8.06         4.44 o                         
  -7   4   5          0.18          2.37         2.03 o                         
  -6   4   5         10.97         13.65         3.67 o                         
  -5   4   5         26.41         28.06         5.46 o                         
  -4   4   5         33.10         29.89         5.58 o                         
  -3   4   5         29.90         28.54         4.01 o                         
  -2   4   5        133.40        113.23         8.10 o                         
  -1   4   5        210.09        169.52        10.05 o                         
   0   4   5        171.10        171.01         6.46 o                         
   1   4   5          2.68          1.23         1.97 o                         
   2   4   5        291.05        279.51        22.95 o                         
   3   4   5        170.88        171.26        12.18 o                         
   4   4   5          0.41         -0.30         2.74 o                         
   5   4   5          0.23          7.60         5.69 o                         
   6   4   5          5.98          7.19         4.85 o                         
   7   4   5         11.89          8.14         3.27 o                         
  -6   5   5          1.70          0.85         3.32 o                         
  -5   5   5         14.48         17.06         4.51 o                         
  -4   5   5         13.65         14.81         4.98 o                         
  -3   5   5         20.75         18.95         4.47 o                         
  -2   5   5         36.14         48.24         8.13 o                         
  -1   5   5         20.77         17.70         4.77 o                         
   0   5   5         27.86         30.02         4.28 o                         
   1   5   5        120.30        107.75         7.51 o                         
   2   5   5         46.98         54.15         7.69 o                         
   3   5   5         41.01         43.42         8.47 o                         
   4   5   5          6.95         11.10         6.53 o                         
   5   5   5          0.01          4.89         8.04 o                         
   6   5   5          6.97         12.42         4.53 o                         
  -5   6   5          3.53          3.57         3.24 o                         
  -4   6   5          1.96          4.15         6.96 o                         
  -3   6   5          0.07         -3.73         4.75 o                         
  -2   6   5          2.57          1.74         4.14 o                         
  -1   6   5         91.34         82.43         8.44 o                         
   0   6   5          0.75          0.67         2.06 o                         
   1   6   5          0.26          1.05         2.79 o                         
   2   6   5          2.86          5.21         3.78 o                         
   3   6   5         73.62         92.67        12.81 o                         
   4   6   5          0.15          1.75         3.74 o                         
  -2   7   5         87.12         86.33        13.68 o                         
  -1   7   5         48.71         48.98         6.63 o                         
   0   7   5         24.78         17.71         3.30 o                         
   1   7   5         49.24         41.54         6.65 o                         
   2   7   5         53.94         52.28         6.78 o                         
  -8   0   6        120.45        129.58        46.12 o                         
  -7   0   6        114.73        123.27        16.77 o                         
  -6   0   6        608.81        705.25        48.39 o                         
  -5   0   6         63.38         43.73         5.50 o                         
  -4   0   6         47.95         37.56         3.04 o                         
  -3   0   6          4.58          7.57         1.08 o                         
  -2   0   6         64.35         57.22         2.78 o                         
  -1   0   6        572.99        566.00        12.57 o                         
   0   0   6       7810.80      10086.97       468.22 o                         
   1   0   6       1206.52       1181.94        23.82 o                         
   2   0   6         53.31         50.23         1.77 o                         
   3   0   6         69.42         54.79         3.27 o                         
   4   0   6        981.61        869.00       128.53 o                         
   5   0   6          0.49          4.21         4.05 o                         
   6   0   6         21.36         24.38         7.25 o                         
   7   0   6          0.13          7.16         4.95 o                         
   8   0   6          1.69          3.73         3.54 o                         
  -8   1   6          2.75          4.51         2.11 o                         
  -7   1   6          0.35         -0.63         2.00 o                         
  -6   1   6         35.05         52.68         5.00 o                         
  -5   1   6         60.82         74.70         4.90 o                         
  -4   1   6        880.78       1107.08        24.01 o                         
  -3   1   6        503.48        551.35         9.46 o                         
  -2   1   6          6.64          6.23         0.90 o                         
  -1   1   6        262.99        252.60         5.53 o                         
   0   1   6       1086.22       1115.21        17.38 o                         
   1   1   6         27.33         23.53         1.29 o                         
   2   1   6          0.00          1.23         0.70 o                         
   3   1   6        578.09        570.89        11.09 o                         
   4   1   6          6.76          4.10         1.13 o                         
   5   1   6         28.84         31.92         5.17 o                         
   6   1   6         30.31         28.77         5.57 o                         
   7   1   6         58.92         67.12         7.08 o                         
   8   1   6          5.72          6.20         2.93 o                         
  -8   2   6          0.52         -0.84         2.38 o                         
  -7   2   6         42.77         53.09        10.46 o                         
  -6   2   6          0.03          1.22         3.30 o                         
  -5   2   6          1.15          2.03         2.45 o                         
  -4   2   6        208.19        225.75         5.79 o                         
  -3   2   6        177.01        175.28         3.85 o                         
  -2   2   6        172.46        179.85         3.35 o                         
  -1   2   6         10.39          6.36         0.67 o                         
   0   2   6         25.33         22.09         1.20 o                         
   1   2   6        491.58        471.75         8.41 o                         
   2   2   6        264.89        299.52         6.12 o                         
   3   2   6        620.80        624.30        13.93 o                         
   4   2   6          0.15          1.34         1.91 o                         
   5   2   6          8.48         14.26         3.52 o                         
   6   2   6        118.96        113.59        43.10 o                         
   7   2   6          0.29          4.49         4.30 o                         
  -8   3   6         27.55         25.40         8.02 o                         
  -7   3   6          3.28          4.17         3.25 o                         
  -6   3   6          0.13          1.09         2.30 o                         
  -5   3   6         21.72         28.88         4.38 o                         
  -4   3   6          8.99          9.09         2.25 o                         
  -3   3   6         19.92         17.77         1.85 o                         
  -2   3   6        138.03        132.68         4.19 o                         
  -1   3   6        660.00        627.57        20.80 o                         
   0   3   6         57.27         61.63         4.04 o                         
   1   3   6        629.16        617.09        19.47 o                         
   2   3   6         56.24         54.79         2.69 o                         
   3   3   6        135.84        125.68        11.63 o                         
   4   3   6         53.05         51.05         6.00 o                         
   5   3   6         25.47         26.26         5.13 o                         
   6   3   6         52.04         45.39         9.07 o                         
   7   3   6          0.96          2.83         2.65 o                         
  -7   4   6          3.89          5.62         2.24 o                         
  -6   4   6          8.01          6.19         3.15 o                         
  -5   4   6          1.22          0.73         2.44 o                         
  -4   4   6          1.59          4.23         2.75 o                         
  -3   4   6        128.50        129.79         8.40 o                         
  -2   4   6          0.43          2.42         2.88 o                         
  -1   4   6        800.25        775.53        32.82 o                         
   0   4   6         30.07         25.67         3.36 o                         
   1   4   6         36.86         40.61         4.31 o                         
   2   4   6         15.96         18.73         3.33 o                         
   3   4   6          0.19          2.05         4.19 o                         
   4   4   6         21.92         11.60         6.58 o                         
   5   4   6        158.63        164.27        17.97 o                         
   6   4   6         16.30         13.71         5.31 o                         
  -6   5   6          6.72          4.45         3.84 o                         
  -5   5   6         28.19         34.11        11.15 o                         
  -4   5   6          3.88          7.01         3.73 o                         
  -3   5   6         12.78         12.25         5.28 o                         
  -2   5   6         67.43         60.54         9.07 o                         
  -1   5   6         33.69         30.96         5.77 o                         
   0   5   6         32.34         25.82         4.53 o                         
   1   5   6         54.42         56.82         5.80 o                         
   2   5   6         36.30         36.39         5.72 o                         
   3   5   6          1.66         -2.88         5.64 o                         
   4   5   6          0.02          8.83         6.39 o                         
   5   5   6          3.37          5.78         5.06 o                         
  -5   6   6          1.09          4.36         2.98 o                         
  -4   6   6          4.13         10.42         5.04 o                         
  -3   6   6         46.04         52.79         9.80 o                         
  -2   6   6        128.24        126.57        22.29 o                         
  -1   6   6        147.13        158.01        14.12 o                         
   0   6   6         19.43         18.99         4.81 o                         
   1   6   6        113.96        118.26        24.74 o                         
   2   6   6         11.38         15.53         7.10 o                         
   3   6   6         19.23         23.87         7.38 o                         
   4   6   6         20.53         23.24         6.45 o                         
  -2   7   6          1.61          6.55         3.68 o                         
  -1   7   6          6.25          4.82         3.38 o                         
   0   7   6         11.42         11.39         2.74 o                         
   1   7   6         29.84         20.71         4.86 o                         
   2   7   6         11.07         15.24         4.12 o                         
  -8   1   7         24.31         24.54         6.05 o                         
  -7   1   7          2.12          2.58         2.47 o                         
  -6   1   7          0.04          0.48         2.01 o                         
  -5   1   7          0.24          1.27         1.77 o                         
  -4   1   7         84.43         79.93         3.36 o                         
  -3   1   7         50.37         56.91         2.12 o                         
  -2   1   7        223.40        203.84         3.81 o                         
  -1   1   7        829.05        844.16        13.48 o                         
   0   1   7        263.64        296.01         5.43 o                         
   1   1   7       1241.98       1154.95        43.53 o                         
   2   1   7        347.95        362.98         6.99 o                         
   3   1   7        343.39        339.95         7.28 o                         
   4   1   7          0.00          1.08         1.21 o                         
   5   1   7        111.30        133.19        10.20 o                         
   6   1   7          1.14          5.40         3.59 o                         
   7   1   7         21.18         25.97         4.83 o                         
   8   1   7         27.50         33.99         5.76 o                         
  -8   2   7          3.96          2.47         2.01 o                         
  -7   2   7         20.79         24.20         4.99 o                         
  -6   2   7          1.48          7.98         3.66 o                         
  -5   2   7         68.64         89.59        16.86 o                         
  -4   2   7        335.38        334.28         8.20 o                         
  -3   2   7         24.13         23.89         1.42 o                         
  -2   2   7        216.16        264.92         4.66 o                         
  -1   2   7        219.57        192.46         3.49 o                         
   0   2   7        175.96        129.10         3.21 o                         
   1   2   7        478.21        516.93         9.92 o                         
   2   2   7          1.84          5.31         1.20 o                         
   3   2   7       1081.17       1093.69        25.29 o                         
   4   2   7         88.83         73.55         5.19 o                         
   5   2   7         26.86         27.22         3.89 o                         
   6   2   7         16.86         19.59         7.00 o                         
   7   2   7          2.93          4.51         4.30 o                         
  -7   3   7          0.12          2.36         2.24 o                         
  -6   3   7          0.18         -0.82         2.24 o                         
  -5   3   7         11.00         14.66         3.79 o                         
  -4   3   7          0.12          0.43         1.54 o                         
  -3   3   7         29.78         34.45         3.02 o                         
  -2   3   7        530.15        492.58        10.22 o                         
  -1   3   7         96.07         94.83         4.52 o                         
   0   3   7       1206.41       1224.34        34.77 o                         
   1   3   7        297.14        264.18         9.73 o                         
   2   3   7          3.56          2.66         1.29 o                         
   3   3   7         56.85         55.98         9.50 o                         
   4   3   7         14.91         14.69         4.08 o                         
   5   3   7          3.46          8.61         4.50 o                         
   6   3   7         35.81         24.76         5.74 o                         
   7   3   7          0.97          5.10         3.37 o                         
  -7   4   7         22.93         16.72         5.48 o                         
  -6   4   7          3.05          4.86         2.99 o                         
  -5   4   7          3.23          5.49         2.92 o                         
  -4   4   7         35.35         35.55         5.79 o                         
  -3   4   7         63.67         75.09        10.84 o                         
  -2   4   7         36.82         48.55         7.44 o                         
  -1   4   7         20.94         17.25         4.17 o                         
   0   4   7         27.82         40.57         4.21 o                         
   1   4   7          0.08          1.97         2.11 o                         
   2   4   7         31.05         32.74         7.17 o                         
   3   4   7         88.81        116.77        15.39 o                         
   4   4   7          0.76          1.58         4.55 o                         
   5   4   7          1.54          7.27         5.42 o                         
   6   4   7          9.71         14.56         5.35 o                         
  -6   5   7         23.13          8.59         3.94 o                         
  -5   5   7        123.76         95.17        42.76 o                         
  -4   5   7        224.66        223.22        46.67 o                         
  -3   5   7        284.06        305.22        35.70 o                         
  -2   5   7         21.82         24.22         5.70 o                         
  -1   5   7         11.27         11.31         4.45 o                         
   0   5   7          0.13          3.97         4.13 o                         
   1   5   7          0.31         -2.12         3.35 o                         
   2   5   7         73.35         67.06        21.94 o                         
   3   5   7        167.17        197.90        22.30 o                         
   4   5   7          0.00          0.62         4.28 o                         
   5   5   7         49.39         54.55         9.25 o                         
  -4   6   7          8.93          8.63         4.72 o                         
  -3   6   7         63.26         58.51        15.50 o                         
  -2   6   7         45.27         41.22         6.35 o                         
  -1   6   7         15.31         17.99         5.57 o                         
   0   6   7         61.57         61.46         7.17 o                         
   1   6   7          0.06          3.81         3.11 o                         
   2   6   7          3.46         14.31        10.75 o                         
   3   6   7          9.50         11.09         5.83 o                         
   4   6   7         12.14         10.06         4.80 o                         
  -2   7   7          1.94          0.98         2.70 o                         
  -1   7   7          5.85          8.59         3.93 o                         
   0   7   7          4.42          2.23         1.85 o                         
   1   7   7         11.01         15.12         6.59 o                         
  -8   0   8         26.40         39.00         8.93 o                         
  -7   0   8         29.78         34.01         8.29 o                         
  -6   0   8          8.57          9.22         5.26 o                         
  -5   0   8          0.12          3.73         3.25 o                         
  -4   0   8          3.79          6.03         2.05 o                         
  -3   0   8        459.48        423.16        13.41 o                         
  -2   0   8         24.40         18.04         2.14 o                         
  -1   0   8       8549.26       9054.74       418.15 o                         
   0   0   8       1380.98       1264.64        28.16 o                         
   1   0   8       2831.27       2644.16        69.17 o                         
   2   0   8         35.66         31.42         1.60 o                         
   3   0   8         19.59         17.88         3.26 o                         
   4   0   8         40.01         54.09         8.59 o                         
   5   0   8         71.10         65.00        10.59 o                         
   6   0   8          6.85          2.16         4.43 o                         
   7   0   8          3.21          2.34         3.90 o                         
  -8   1   8         13.22         11.31         3.84 o                         
  -7   1   8        111.02        117.29         8.90 o                         
  -6   1   8         56.71         71.77         6.68 o                         
  -5   1   8         10.50         13.21         2.99 o                         
  -4   1   8        306.85        357.67        10.36 o                         
  -3   1   8        147.12        133.59         3.54 o                         
  -2   1   8        152.58        162.53         3.61 o                         
  -1   1   8       1734.51       1661.09        55.97 o                         
   0   1   8        440.00        408.45         8.34 o                         
   1   1   8       1244.21       1216.50        24.11 o                         
   2   1   8        121.88        140.04         3.41 o                         
   3   1   8        249.09        243.39         5.95 o                         
   4   1   8         83.44         91.62         7.63 o                         
   5   1   8         15.05         14.60         4.57 o                         
   6   1   8         47.54         62.35         9.15 o                         
   7   1   8         62.22         70.94         6.99 o                         
  -8   2   8          0.12          2.49         2.90 o                         
  -7   2   8          2.63          3.17         2.89 o                         
  -6   2   8          0.82         -2.23         2.96 o                         
  -5   2   8         48.48         49.02         5.72 o                         
  -4   2   8        245.87        239.97         7.58 o                         
  -3   2   8        358.62        346.90         6.78 o                         
  -2   2   8         68.57         68.96         2.16 o                         
  -1   2   8          6.12          4.61         0.67 o                         
   0   2   8        612.43        617.04        12.12 o                         
   1   2   8        184.50        168.31         4.33 o                         
   2   2   8        210.71        224.80         6.15 o                         
   3   2   8        540.41        528.66        19.65 o                         
   4   2   8        231.74        234.93        10.42 o                         
   5   2   8         43.94         46.39         6.23 o                         
   6   2   8         58.80         77.69        11.99 o                         
   7   2   8         35.00         30.10         6.80 o                         
  -7   3   8          1.23          1.61         2.14 o                         
  -6   3   8          1.28          2.11         2.60 o                         
  -5   3   8          7.11          8.10         3.86 o                         
  -4   3   8         33.20         37.25         3.83 o                         
  -3   3   8         39.74         48.63         4.31 o                         
  -2   3   8        107.72         94.44         5.88 o                         
  -1   3   8         14.85         21.73         2.05 o                         
   0   3   8          9.53         11.44         1.70 o                         
   1   3   8         30.69         25.43         4.33 o                         
   2   3   8        172.90        139.58         6.11 o                         
   3   3   8         29.83         20.15         3.29 o                         
   4   3   8         78.28         77.26         7.78 o                         
   5   3   8        102.57         92.41         8.63 o                         
   6   3   8        132.17         91.93        33.83 o                         
   7   3   8         31.13         36.43         5.21 o                         
  -7   4   8          5.22          1.07         2.98 o                         
  -6   4   8        190.03        151.14        24.87 o                         
  -5   4   8          4.10          4.50         2.84 o                         
  -4   4   8        129.67        126.06        19.77 o                         
  -3   4   8         89.45         92.42         9.11 o                         
  -2   4   8         57.02         50.07         6.54 o                         
  -1   4   8         36.49         28.60         5.12 o                         
   0   4   8         66.89         69.53         7.24 o                         
   1   4   8        115.15        106.93         8.78 o                         
   2   4   8         26.74         28.17         8.17 o                         
   3   4   8          6.17         19.74         8.21 o                         
   4   4   8         27.12         12.71         7.24 o                         
   5   4   8          0.03          2.98         4.69 o                         
   6   4   8          0.83         -0.46         2.54 o                         
  -5   5   8          0.58          1.95         2.18 o                         
  -4   5   8          9.61         11.69         4.95 o                         
  -3   5   8         37.53         42.12         6.93 o                         
  -2   5   8          5.28          8.23         4.25 o                         
  -1   5   8         39.55         50.75         7.20 o                         
   0   5   8          7.34          8.92         5.06 o                         
   1   5   8         21.90         18.69         5.25 o                         
   2   5   8         56.51         45.46        20.71 o                         
   3   5   8         85.99         73.97        13.76 o                         
   4   5   8         37.60         51.55        10.56 o                         
   5   5   8         33.56         34.05         6.74 o                         
  -4   6   8          0.18          4.49         4.03 o                         
  -3   6   8          2.92          4.52         3.12 o                         
  -2   6   8         35.71         39.85         6.15 o                         
  -1   6   8          1.61          2.11         2.96 o                         
   0   6   8         59.97         57.29         6.97 o                         
   1   6   8         95.76        105.04        23.99 o                         
   2   6   8          4.96         -1.79         4.15 o                         
   3   6   8         30.93         43.00        12.54 o                         
   4   6   8         28.30         24.74         5.28 o                         
  -1   7   8          1.29          5.04         3.36 o                         
   0   7   8         25.19         25.63         3.39 o                         
  -8   1   9          4.15          3.22         1.89 o                         
  -7   1   9          6.00          4.58         3.28 o                         
  -6   1   9        129.54        155.97         9.31 o                         
  -5   1   9        215.15        228.06        10.62 o                         
  -4   1   9        275.75        299.29        11.07 o                         
  -3   1   9        689.16        743.66        15.61 o                         
  -2   1   9        251.69        227.51         4.53 o                         
  -1   1   9        123.87        127.26         2.94 o                         
   0   1   9        801.63        831.50        18.17 o                         
   1   1   9         11.91         16.47         1.45 o                         
   2   1   9        458.65        461.92         8.83 o                         
   3   1   9        167.86        167.58        10.02 o                         
   4   1   9          2.67          2.87         5.30 o                         
   5   1   9         61.61         61.08         9.09 o                         
   6   1   9          0.21          0.99         3.06 o                         
   7   1   9         22.77         21.18         4.05 o                         
  -8   2   9          4.67          4.28         3.05 o                         
  -7   2   9         11.16         14.57         3.90 o                         
  -6   2   9          9.93         10.28         4.02 o                         
  -5   2   9          1.63          0.39         2.25 o                         
  -4   2   9          4.03          4.19         2.15 o                         
  -3   2   9        113.38         94.99         3.36 o                         
  -2   2   9        256.67        256.95         6.79 o                         
  -1   2   9        109.38        126.44         3.64 o                         
   0   2   9          4.98          6.91         1.10 o                         
   1   2   9        142.22        161.22         4.53 o                         
   2   2   9         22.42         21.18         2.05 o                         
   3   2   9         30.79         35.14         3.69 o                         
   4   2   9         80.98         70.63         5.58 o                         
   5   2   9          1.76          3.05         3.12 o                         
   6   2   9         71.00         80.20        11.53 o                         
   7   2   9          2.57          4.96         3.88 o                         
  -7   3   9          2.90          3.26         2.57 o                         
  -6   3   9          0.95          2.36         4.01 o                         
  -5   3   9         35.42         30.89         4.96 o                         
  -4   3   9         66.44         68.30         5.20 o                         
  -3   3   9          2.35          3.15         1.83 o                         
  -2   3   9         10.77          9.62         2.06 o                         
  -1   3   9        635.21        589.45        16.71 o                         
   0   3   9         58.87         52.05         3.29 o                         
   1   3   9        546.49        533.76        24.29 o                         
   2   3   9        127.61        116.10         6.82 o                         
   3   3   9          1.53          5.28         2.80 o                         
   4   3   9         99.56        118.27        11.30 o                         
   5   3   9          0.03          1.20         2.69 o                         
   6   3   9          0.06          2.83         3.74 o                         
  -7   4   9         14.30         11.03         3.89 o                         
  -6   4   9         13.16          5.58         2.45 o                         
  -5   4   9        119.31         91.45        17.85 o                         
  -4   4   9        112.97         98.13        18.70 o                         
  -3   4   9         46.65         46.11         6.76 o                         
  -2   4   9         13.05         16.71         5.72 o                         
  -1   4   9         26.57         34.96         6.05 o                         
   0   4   9          1.09          6.47         4.27 o                         
   1   4   9         91.30         69.05         9.71 o                         
   2   4   9        228.95        199.25        41.51 o                         
   3   4   9        274.49        228.47        87.59 o                         
   4   4   9        156.88        164.73        18.62 o                         
   5   4   9         37.99         36.34         8.06 o                         
  -5   5   9         70.30         54.98        16.54 o                         
  -4   5   9         39.15         49.20         7.01 o                         
  -3   5   9          7.86          4.42         3.78 o                         
  -2   5   9         11.46         18.70         5.36 o                         
  -1   5   9         18.30         21.81         5.55 o                         
   0   5   9          2.82          7.35         6.00 o                         
   1   5   9          0.20          0.53         3.14 o                         
   2   5   9        117.77        119.56        44.74 o                         
   3   5   9          3.73          6.25         5.88 o                         
   4   5   9        153.91        183.27        18.01 o                         
   5   5   9          3.05          2.25         3.12 o                         
  -4   6   9          5.13          7.96         4.28 o                         
  -3   6   9          0.09          1.74         2.98 o                         
  -2   6   9          4.46          9.05         4.37 o                         
  -1   6   9          1.67          2.73         3.07 o                         
   0   6   9          1.50          0.75         2.53 o                         
   1   6   9          6.51          2.96         2.86 o                         
   2   6   9          1.48          0.55         2.14 o                         
   3   6   9         15.89         17.36         5.38 o                         
  -8   0  10        102.67         84.82        18.56 o                         
  -7   0  10         35.60         54.26        13.30 o                         
  -6   0  10        124.25        123.49        52.24 o                         
  -5   0  10         75.27         95.03         9.58 o                         
  -4   0  10         79.81         91.38         8.22 o                         
  -3   0  10       1161.12       1220.79        35.71 o                         
  -2   0  10       1442.72       1489.47        41.81 o                         
  -1   0  10         23.79         15.64         1.49 o                         
   0   0  10       2124.32       2081.24        52.85 o                         
   1   0  10        270.48        230.24         8.53 o                         
   2   0  10         48.26         41.61         4.66 o                         
   3   0  10         26.18         29.27         7.34 o                         
   4   0  10         92.91         99.11        13.32 o                         
   5   0  10         59.94         70.95        12.00 o                         
   6   0  10        991.83       1042.34        69.42 o                         
   7   0  10         32.44         35.93         6.91 o                         
  -8   1  10         10.93         11.61         3.89 o                         
  -7   1  10         18.16         15.29         3.74 o                         
  -6   1  10         43.55         49.34         6.13 o                         
  -5   1  10        111.43        124.54         7.83 o                         
  -4   1  10          0.23          0.64         2.07 o                         
  -3   1  10          6.61          5.01         1.51 o                         
  -2   1  10        176.84        189.39         4.21 o                         
  -1   1  10        309.38        268.68         7.04 o                         
   0   1  10        642.74        607.41        12.34 o                         
   1   1  10         66.35         64.17         2.80 o                         
   2   1  10         18.44         18.09         1.61 o                         
   3   1  10        263.11        273.61        14.47 o                         
   4   1  10         25.77         33.78         5.93 o                         
   5   1  10          0.92          3.95         3.64 o                         
   6   1  10         16.14         14.65         4.61 o                         
   7   1  10         21.86         24.56         3.80 o                         
  -8   2  10          3.96         -1.63         3.01 o                         
  -7   2  10          7.90         12.34         3.68 o                         
  -6   2  10          0.00          3.20         3.52 o                         
  -5   2  10         92.72        112.47         8.90 o                         
  -4   2  10        166.16        166.64         7.89 o                         
  -3   2  10        397.05        393.60        10.85 o                         
  -2   2  10        150.96        123.09         3.86 o                         
  -1   2  10          0.57          2.43         0.94 o                         
   0   2  10        423.85        432.86        10.34 o                         
   1   2  10        121.94        131.76         4.31 o                         
   2   2  10        276.96        301.20        11.15 o                         
   3   2  10        257.04        275.25        11.58 o                         
   4   2  10         24.32         31.70         6.76 o                         
   5   2  10         25.88         20.93         4.80 o                         
   6   2  10         14.09         30.76         7.82 o                         
   7   2  10        104.88        132.36        11.02 o                         
  -7   3  10         65.96         60.44        17.37 o                         
  -6   3  10          0.95          2.84         2.73 o                         
  -5   3  10         14.13         16.34         5.54 o                         
  -4   3  10        178.26        160.97        16.06 o                         
  -3   3  10          1.13          7.22         2.67 o                         
  -2   3  10          8.44         15.12         4.55 o                         
  -1   3  10        225.84        214.81         7.99 o                         
   0   3  10        397.71        337.38        14.52 o                         
   1   3  10         81.91         93.98         8.49 o                         
   2   3  10        126.42        109.08         9.54 o                         
   3   3  10         44.73         38.23         5.72 o                         
   4   3  10        271.83        246.97        15.34 o                         
   5   3  10          0.02          1.17         3.75 o                         
   6   3  10          7.27          5.82         3.90 o                         
  -6   4  10          1.69          2.25         1.91 o                         
  -5   4  10          0.00          0.99         2.04 o                         
  -4   4  10          0.14          3.38         3.35 o                         
  -3   4  10         22.06         34.16         6.22 o                         
  -2   4  10         13.41         23.71         5.41 o                         
  -1   4  10          3.45         10.90         4.42 o                         
   0   4  10         68.34         78.01         8.51 o                         
   1   4  10        177.52        160.13        21.81 o                         
   2   4  10         76.14         71.94        12.76 o                         
   3   4  10         80.60         73.48        24.62 o                         
   4   4  10          2.39          2.37         4.50 o                         
   5   4  10          0.92         -0.09         2.76 o                         
  -5   5  10          0.00          1.65         2.73 o                         
  -4   5  10          0.59          2.95         3.16 o                         
  -3   5  10         31.16         40.75         6.93 o                         
  -2   5  10         20.92         25.91         5.88 o                         
  -1   5  10        189.58        199.90        14.68 o                         
   0   5  10          4.66          0.32         2.84 o                         
   1   5  10        295.62        253.53        16.76 o                         
   2   5  10          8.17          9.23         5.91 o                         
   3   5  10        250.66        266.74        23.83 o                         
   4   5  10        115.49        170.10        16.51 o                         
  -4   6  10         11.14         12.66         4.20 o                         
  -3   6  10         38.67         40.32         5.29 o                         
  -2   6  10         19.39         20.00         5.33 o                         
  -1   6  10         36.54         42.40         6.02 o                         
   0   6  10         12.07         16.32         4.57 o                         
   1   6  10         29.70         33.54         8.08 o                         
   2   6  10          0.08          1.13         2.06 o                         
   3   6  10          7.41         15.12         4.76 o                         
  -8   1  11          0.00         -0.01         1.85 o                         
  -7   1  11         24.90         20.81         3.88 o                         
  -6   1  11         35.45         52.38         6.25 o                         
  -5   1  11         66.31         70.17         6.14 o                         
  -4   1  11        237.85        259.36        11.16 o                         
  -3   1  11          0.14          1.73         1.74 o                         
  -2   1  11         27.21         29.65         1.80 o                         
  -1   1  11        117.70        127.34         4.52 o                         
   0   1  11        261.69        238.74         6.12 o                         
   1   1  11         33.79         34.91         1.95 o                         
   2   1  11        176.56        180.51        10.29 o                         
   3   1  11          0.92          0.96         2.60 o                         
   4   1  11        222.50        231.87        15.42 o                         
   5   1  11         80.18         97.52         9.88 o                         
   6   1  11         15.22         20.47         5.95 o                         
   7   1  11        161.53        165.68         9.11 o                         
  -7   2  11         61.37         62.11         9.62 o                         
  -6   2  11         21.89         19.21         5.30 o                         
  -5   2  11        111.47        125.06         9.57 o                         
  -4   2  11          2.76          4.99         2.65 o                         
  -3   2  11          0.46          2.33         1.54 o                         
  -2   2  11        101.50         88.42         4.04 o                         
  -1   2  11         92.33         85.65         3.43 o                         
   0   2  11          7.17          5.02         1.29 o                         
   1   2  11         66.19         61.73         5.55 o                         
   2   2  11        106.00        109.33         6.29 o                         
   3   2  11        163.76        176.89        11.36 o                         
   4   2  11          4.80          5.07         3.43 o                         
   5   2  11         21.81         27.68         5.14 o                         
   6   2  11         13.13         14.69         4.61 o                         
  -7   3  11          4.76          4.70         2.44 o                         
  -6   3  11          4.34          7.31         3.18 o                         
  -5   3  11         11.11          7.90         3.31 o                         
  -4   3  11        136.95        120.04        16.29 o                         
  -3   3  11         87.75         96.03         6.93 o                         
  -2   3  11         61.83         52.72         4.98 o                         
  -1   3  11          2.64          5.41         2.80 o                         
   0   3  11        174.29        144.00         9.64 o                         
   1   3  11         45.40         53.11         7.04 o                         
   2   3  11        748.68        731.00        65.50 o                         
   3   3  11         41.08         31.68         7.19 o                         
   4   3  11        231.82        231.36        14.36 o                         
   5   3  11         47.87         41.49        12.73 o                         
   6   3  11         14.86         18.82         4.30 o                         
  -6   4  11         39.84         25.77         5.00 o                         
  -5   4  11         26.10         20.33         4.55 o                         
  -4   4  11          3.95          2.31         3.08 o                         
  -3   4  11        137.60        146.06        12.03 o                         
  -2   4  11         70.64         68.20         8.40 o                         
  -1   4  11          4.05          4.96         3.77 o                         
   0   4  11        776.89        792.76        39.38 o                         
   1   4  11         38.10         24.92         6.63 o                         
   2   4  11        536.68        606.59        38.52 o                         
   3   4  11         69.06         81.88        30.98 o                         
   4   4  11         20.57         16.26         6.29 o                         
   5   4  11          0.92         -0.36         2.15 o                         
  -5   5  11         36.07         34.12         7.11 o                         
  -4   5  11         58.57         68.46         7.35 o                         
  -3   5  11          3.39         11.20         4.34 o                         
  -2   5  11         35.47         47.98         7.25 o                         
  -1   5  11         26.20         30.48        10.07 o                         
   0   5  11         10.10          7.76         4.30 o                         
   1   5  11          9.35          8.52         4.48 o                         
   2   5  11          2.43          7.52         3.67 o                         
   3   5  11         60.22         63.29        10.18 o                         
   4   5  11         44.51         53.87         7.76 o                         
  -3   6  11          0.10          2.35         2.32 o                         
  -2   6  11          6.59          8.95         4.04 o                         
  -1   6  11         37.18         28.12         5.01 o                         
   0   6  11          2.38          5.68         4.04 o                         
   1   6  11          0.00          1.51         2.49 o                         
   2   6  11         20.18         19.00         5.64 o                         
  -7   0  12         18.34         16.50         7.43 o                         
  -6   0  12        160.13        199.75        17.01 o                         
  -5   0  12         28.06         33.54         6.42 o                         
  -4   0  12         16.42         11.91         4.40 o                         
  -3   0  12          7.38          8.88         3.38 o                         
  -2   0  12         20.09         21.91         2.79 o                         
  -1   0  12       1040.06        903.66        33.29 o                         
   0   0  12        432.62        397.27        13.30 o                         
   1   0  12          8.04          4.97         3.73 o                         
   2   0  12        220.98        234.35        18.90 o                         
   3   0  12        794.67        844.70        57.03 o                         
   4   0  12       1346.80       1544.32       107.62 o                         
   5   0  12        230.37        243.28        22.90 o                         
   6   0  12        265.04        305.06        31.47 o                         
  -7   1  12          0.07          3.49         2.19 o                         
  -6   1  12         19.32         21.44         3.99 o                         
  -5   1  12         36.49         39.08         4.94 o                         
  -4   1  12        618.22        731.80        25.62 o                         
  -3   1  12         28.55         23.97         3.18 o                         
  -2   1  12         27.62         25.38         2.30 o                         
  -1   1  12        564.51        516.63        13.30 o                         
   0   1  12        171.70        146.45         5.90 o                         
   1   1  12        672.83        570.79        26.40 o                         
   2   1  12        477.82        470.64        23.72 o                         
   3   1  12        106.27        111.48         9.67 o                         
   4   1  12        153.20        183.42        15.84 o                         
   5   1  12        279.75        352.20        20.13 o                         
   6   1  12         66.05         78.64         7.38 o                         
  -7   2  12         41.92         45.18         8.55 o                         
  -6   2  12        180.55        179.78        14.84 o                         
  -5   2  12          0.97          4.24         3.45 o                         
  -4   2  12        315.60        317.66        30.15 o                         
  -3   2  12        157.00        155.92         7.35 o                         
  -2   2  12        350.95        344.43        11.89 o                         
  -1   2  12         61.51         56.32         4.24 o                         
   0   2  12        317.49        321.79        11.69 o                         
   1   2  12          5.94          6.33         2.19 o                         
   2   2  12          1.91          2.95         2.43 o                         
   3   2  12         95.18        108.61         9.16 o                         
   4   2  12         53.59         71.26         7.90 o                         
   5   2  12          0.27          2.07         2.75 o                         
   6   2  12        158.39        128.60        48.23 o                         
  -7   3  12         13.02          5.61         3.81 o                         
  -6   3  12          2.76         -0.05         1.79 o                         
  -5   3  12          7.35         13.67         4.60 o                         
  -4   3  12        162.07        168.52        12.39 o                         
  -3   3  12         73.72         65.33         6.05 o                         
  -2   3  12        591.66        593.79        23.51 o                         
  -1   3  12         61.09         48.07         5.04 o                         
   0   3  12        314.28        305.04        14.46 o                         
   1   3  12          2.69          2.92         3.24 o                         
   2   3  12         73.45         70.58         6.21 o                         
   3   3  12          3.34          8.14         2.98 o                         
   4   3  12          6.85          4.83         3.32 o                         
   5   3  12          5.88          8.95         4.38 o                         
  -6   4  12          0.81          4.16         4.00 o                         
  -5   4  12          1.12          1.12         2.53 o                         
  -4   4  12          2.55          2.22         2.98 o                         
  -3   4  12         18.60         17.89         5.08 o                         
  -2   4  12        134.24        137.55        11.94 o                         
  -1   4  12        566.91        553.13        29.75 o                         
   0   4  12        284.27        263.77        17.59 o                         
   1   4  12        193.53        204.60        20.19 o                         
   2   4  12        233.86        217.89        20.67 o                         
   3   4  12          1.64         -0.43         3.35 o                         
   4   4  12         69.18         72.10         9.09 o                         
  -5   5  12          0.04          1.40         2.93 o                         
  -4   5  12          1.51          2.05         2.61 o                         
  -3   5  12         14.75         13.93        10.29 o                         
  -2   5  12         27.27         33.25         6.14 o                         
  -1   5  12          0.66         43.09        41.49 o                         
   0   5  12          4.57          5.07         3.91 o                         
   1   5  12        107.62        102.57        10.52 o                         
   2   5  12         54.42         46.85        18.90 o                         
   3   5  12         45.90         45.20         8.23 o                         
   4   5  12          0.54         -1.26         2.37 o                         
  -3   6  12         25.28         26.04         3.87 o                         
  -2   6  12         67.42         75.69         7.69 o                         
  -1   6  12         11.93         11.00         3.54 o                         
   0   6  12          0.05          1.42         2.54 o                         
   1   6  12          0.10          2.65         2.53 o                         
   2   6  12          3.09          9.64         3.97 o                         
  -7   1  13          1.97          6.30         2.21 o                         
  -6   1  13         89.70         89.41         6.68 o                         
  -5   1  13        135.08        159.08         9.24 o                         
  -4   1  13         36.68         46.94         5.34 o                         
  -3   1  13        116.83        122.85        12.90 o                         
  -2   1  13         14.77         17.62         3.11 o                         
  -1   1  13          1.94          4.08         1.98 o                         
   0   1  13        320.09        259.44        12.25 o                         
   1   1  13         12.65         18.07         3.83 o                         
   2   1  13        762.99        739.98        32.78 o                         
   3   1  13         74.92         93.90        10.64 o                         
   4   1  13        252.94        270.81        19.95 o                         
   5   1  13         79.61         76.27         9.36 o                         
   6   1  13          0.21          3.37         2.56 o                         
  -7   2  13          1.19          1.07         1.85 o                         
  -6   2  13          3.58          4.30         2.88 o                         
  -5   2  13        194.84         69.30        54.69 o                         
  -4   2  13         86.17         87.12        17.49 o                         
  -3   2  13        489.19        427.32        47.09 o                         
  -2   2  13         22.12         15.46         2.82 o                         
  -1   2  13         98.73         96.36         5.37 o                         
   0   2  13        910.46        854.14        28.84 o                         
   1   2  13        259.55        265.34        10.94 o                         
   2   2  13        273.80        269.57        14.70 o                         
   3   2  13        198.47        223.01        13.89 o                         
   4   2  13          4.53          4.71         3.30 o                         
   5   2  13          0.25          0.42         2.13 o                         
   6   2  13         15.68         12.64         4.21 o                         
  -6   3  13         47.10         56.00         6.65 o                         
  -5   3  13         72.16         83.53        10.07 o                         
  -4   3  13         83.29         84.38         8.90 o                         
  -3   3  13        296.86        291.96        14.29 o                         
  -2   3  13          0.81          2.01         2.40 o                         
  -1   3  13        666.59        642.50        27.38 o                         
   0   3  13         19.00         18.67         3.72 o                         
   1   3  13        352.65        384.70        21.99 o                         
   2   3  13        391.24        391.76        25.61 o                         
   3   3  13         70.43         55.27         5.25 o                         
   4   3  13        185.37        145.74        54.02 o                         
   5   3  13         56.00         51.72         6.91 o                         
  -6   4  13          7.04         12.66         4.53 o                         
  -5   4  13          6.45          5.61         2.70 o                         
  -4   4  13         26.86         27.01         8.40 o                         
  -3   4  13          0.37          4.86         3.62 o                         
  -2   4  13         27.01         29.70         6.08 o                         
  -1   4  13         13.36         19.98         5.46 o                         
   0   4  13         15.41         17.67         5.36 o                         
   1   4  13         60.29         50.86         7.55 o                         
   2   4  13         56.75         47.68        10.48 o                         
   3   4  13         85.08         67.84        23.29 o                         
   4   4  13          2.54          2.90         2.90 o                         
  -4   5  13          5.25          5.24         2.63 o                         
  -3   5  13         33.15         42.79         6.11 o                         
  -2   5  13         82.32        102.00         9.43 o                         
  -1   5  13          2.29          7.81         4.09 o                         
   0   5  13         56.41         60.11         9.31 o                         
   1   5  13         23.44         30.27         5.86 o                         
   2   5  13         31.94         38.22        18.36 o                         
   3   5  13          0.51         -1.28         3.02 o                         
  -2   6  13         23.34         17.96         3.47 o                         
  -1   6  13         46.55         53.87         5.58 o                         
   0   6  13         17.80         14.93         3.51 o                         
   1   6  13         17.98         17.83         7.28 o                         
  -7   0  14        181.57        215.33        29.37 o                         
  -6   0  14         19.42         24.95         5.51 o                         
  -5   0  14          4.57          4.74         3.81 o                         
  -4   0  14          0.49          1.95         3.43 o                         
  -3   0  14        141.22        138.18        16.24 o                         
  -2   0  14         38.96         36.12         8.07 o                         
  -1   0  14        392.21        396.95        25.30 o                         
   0   0  14         61.63         52.50         7.84 o                         
   1   0  14         84.34         85.91        10.51 o                         
   2   0  14          3.01         13.20         6.43 o                         
   3   0  14         74.71        104.66        14.77 o                         
   4   0  14        252.80        298.10        26.05 o                         
   5   0  14         11.65         15.11         6.00 o                         
   6   0  14        180.88        189.32        13.59 o                         
  -7   1  14        130.38        122.80        15.49 o                         
  -6   1  14          2.69          3.98         2.37 o                         
  -5   1  14        212.87        242.47        17.73 o                         
  -4   1  14        302.47        353.51        18.27 o                         
  -3   1  14         12.80         14.06         3.19 o                         
  -2   1  14         96.63         90.78         6.39 o                         
  -1   1  14         16.63         21.37         3.15 o                         
   0   1  14        109.18        105.86         7.66 o                         
   1   1  14         35.67         31.32         5.73 o                         
   2   1  14         55.71         55.28         6.79 o                         
   3   1  14        355.36        390.31        21.41 o                         
   4   1  14        112.30        113.45        10.12 o                         
   5   1  14         16.81         17.24         4.34 o                         
   6   1  14         28.70         24.96         3.55 o                         
  -7   2  14         45.46         44.44        11.10 o                         
  -6   2  14         27.59         29.87         6.11 o                         
  -5   2  14        316.61        409.26        23.85 o                         
  -4   2  14        113.13        122.06        11.10 o                         
  -3   2  14        789.98        740.98        79.44 o                         
  -2   2  14          7.44          9.00         2.55 o                         
  -1   2  14        314.91        316.03        11.79 o                         
   0   2  14        747.04        726.32        27.46 o                         
   1   2  14        748.54        729.26        26.28 o                         
   2   2  14        245.91        223.79        13.28 o                         
   3   2  14        791.33        879.06        45.60 o                         
   4   2  14         14.94         16.22         3.92 o                         
   5   2  14         33.63         26.73         5.32 o                         
  -6   3  14          1.11         -0.79         1.50 o                         
  -5   3  14          4.37         -1.06         5.48 o                         
  -4   3  14         52.24         56.55         7.17 o                         
  -3   3  14         17.54          8.81         5.53 o                         
  -2   3  14        824.55        821.32        32.72 o                         
  -1   3  14         51.35         56.01         5.73 o                         
   0   3  14        495.76        463.11        23.73 o                         
   1   3  14         36.47         41.24         6.70 o                         
   2   3  14         69.85         72.04         6.92 o                         
   3   3  14          2.25          3.59         2.96 o                         
   4   3  14          0.67          2.11         2.35 o                         
   5   3  14         21.26         20.61         3.89 o                         
  -5   4  14         19.70         21.32         9.50 o                         
  -4   4  14         35.73         37.96        15.50 o                         
  -3   4  14          0.31         -0.83         2.95 o                         
  -2   4  14        102.49        124.43        10.90 o                         
  -1   4  14          9.32         15.02         4.82 o                         
   0   4  14          3.31          1.72         3.27 o                         
   1   4  14         10.66         15.20         4.92 o                         
   2   4  14          1.44          2.63         2.91 o                         
   3   4  14          4.44          2.92         2.48 o                         
  -4   5  14          0.42          0.27         2.67 o                         
  -3   5  14          0.01          2.01         2.59 o                         
  -2   5  14          1.01         -0.07         2.28 o                         
  -1   5  14         56.19         51.58         6.88 o                         
   0   5  14         20.07         20.42         4.73 o                         
   1   5  14         12.69          7.31         4.05 o                         
   2   5  14         12.29         10.33         7.02 o                         
  -7   1  15          0.29         -0.39         1.54 o                         
  -6   1  15        140.80        169.28        15.66 o                         
  -5   1  15          2.58          5.17         2.54 o                         
  -4   1  15         17.73         21.14         4.01 o                         
  -3   1  15         71.53         76.95         8.38 o                         
  -2   1  15         90.65         80.18         7.84 o                         
  -1   1  15         31.42         24.78         5.70 o                         
   0   1  15          1.02          3.37         2.89 o                         
   1   1  15          6.26          6.33         3.33 o                         
   2   1  15        193.92        201.53        13.47 o                         
   3   1  15          1.82          5.19         3.62 o                         
   4   1  15          0.22          1.42         2.87 o                         
   5   1  15         15.93         22.20         4.23 o                         
  -6   2  15         53.84         65.59         8.43 o                         
  -5   2  15         70.58         74.79         8.55 o                         
  -4   2  15         62.70         76.38         8.70 o                         
  -3   2  15        169.38        169.44        14.04 o                         
  -2   2  15          4.78          5.52         2.10 o                         
  -1   2  15        294.16        284.37        11.25 o                         
   0   2  15          6.45          6.43         2.33 o                         
   1   2  15         33.40         33.52         5.23 o                         
   2   2  15          4.93          7.01         3.48 o                         
   3   2  15         20.94         30.95         5.22 o                         
   4   2  15         66.48         73.71        11.63 o                         
   5   2  15          0.54         -0.23         1.47 o                         
  -6   3  15          0.42         -0.09         1.70 o                         
  -5   3  15         46.80         64.20         7.01 o                         
  -4   3  15         45.29         47.41         6.43 o                         
  -3   3  15        226.55        210.04        29.84 o                         
  -2   3  15          7.15          5.75         2.83 o                         
  -1   3  15        915.28        939.30        37.30 o                         
   0   3  15          2.55          4.26         2.60 o                         
   1   3  15        395.91        367.70        29.29 o                         
   2   3  15         50.25         43.81         7.53 o                         
   3   3  15          8.13          5.58         3.61 o                         
   4   3  15          0.01          0.00         2.44 o                         
  -5   4  15         44.82         45.32         7.48 o                         
  -4   4  15         99.03         99.43        42.91 o                         
  -3   4  15         67.05         60.38        10.33 o                         
  -2   4  15         36.46         36.72         6.17 o                         
  -1   4  15          0.00          6.10         3.71 o                         
   0   4  15        260.15        300.45        18.09 o                         
   1   4  15          7.39          5.33         4.48 o                         
   2   4  15          0.00          0.00         4.10 o                         
   3   4  15         11.21          5.40         2.73 o                         
  -3   5  15          0.02          3.52         2.39 o                         
  -2   5  15         29.56         21.30        17.54 o                         
  -1   5  15          3.60          5.16         3.17 o                         
   0   5  15          0.50          6.87         3.96 o                         
   1   5  15          0.00          4.03         3.16 o                         
   2   5  15          5.37          5.67         5.53 o                         
  -6   0  16         16.52         22.81         4.30 o                         
  -5   0  16         29.94         28.10        16.61 o                         
  -4   0  16          5.36          8.04         5.11 o                         
  -3   0  16         16.33         14.39         6.40 o                         
  -2   0  16         17.11         19.38         6.43 o                         
  -1   0  16        344.01        270.78        21.22 o                         
   0   0  16         33.95         34.36         7.75 o                         
   1   0  16         20.09         40.23         8.58 o                         
   2   0  16        313.57        349.69        29.12 o                         
   3   0  16        318.68        322.74        26.99 o                         
   4   0  16        231.43        244.70        20.60 o                         
   5   0  16         14.22         17.85         5.00 o                         
  -6   1  16          0.00         -1.03         1.54 o                         
  -5   1  16         56.28         58.74         8.49 o                         
  -4   1  16         98.36        116.28         8.46 o                         
  -3   1  16         39.88         46.82         5.34 o                         
  -2   1  16          6.39          3.85         2.13 o                         
  -1   1  16          2.27          6.74         4.11 o                         
   0   1  16          2.94         -0.64         2.41 o                         
   1   1  16         44.38         47.85         6.29 o                         
   2   1  16        555.62        577.13        27.89 o                         
   3   1  16          0.28          3.15         3.93 o                         
   4   1  16        112.96        121.98        10.93 o                         
   5   1  16          1.93          2.79         1.69 o                         
  -6   2  16         38.29         43.49         6.09 o                         
  -5   2  16         54.15         66.27         7.46 o                         
  -4   2  16         33.71         41.11         6.35 o                         
  -3   2  16        120.41        124.78         8.12 o                         
  -2   2  16         29.06         23.96         3.42 o                         
  -1   2  16        102.84        101.07         6.18 o                         
   0   2  16         14.43          9.83         3.57 o                         
   1   2  16         43.81         44.92         5.92 o                         
   2   2  16          0.46          1.66         3.47 o                         
   3   2  16         22.80         25.61         4.02 o                         
   4   2  16          3.58          1.87         1.84 o                         
   5   2  16          1.14          7.96         4.86 o                         
  -5   3  16         11.99         22.20         4.12 o                         
  -4   3  16        314.31        343.77        18.17 o                         
  -3   3  16         10.05         10.29         2.98 o                         
  -2   3  16        316.13        319.09        19.83 o                         
  -1   3  16          1.66          6.02         3.62 o                         
   0   3  16          1.98          5.50         2.69 o                         
   1   3  16         25.49         23.95         3.70 o                         
   2   3  16          4.87          2.90         2.67 o                         
   3   3  16         45.53         30.75         5.66 o                         
   4   3  16         24.11         12.42         5.12 o                         
  -4   4  16        156.20        177.75        15.30 o                         
  -3   4  16         76.87         64.00        15.74 o                         
  -2   4  16          4.67          1.11         2.60 o                         
  -1   4  16        105.55         95.17         8.90 o                         
   0   4  16          3.22          3.85         3.25 o                         
   1   4  16          0.63         -0.01         2.10 o                         
   2   4  16          2.88          2.95         2.26 o                         
   3   4  16          0.08         -1.79         2.32 o                         
  -2   5  16         10.08         11.66         3.11 o                         
  -1   5  16         20.50         30.06         4.49 o                         
   0   5  16          0.01          1.68         2.31 o                         
   1   5  16          0.09          3.40         2.09 o                         
  -6   1  17         14.35          9.17         2.01 o                         
  -5   1  17         15.24         14.12         3.04 o                         
  -4   1  17         22.42         20.78         3.91 o                         
  -3   1  17          1.72          1.35         2.32 o                         
  -2   1  17          5.71          6.35         2.34 o                         
  -1   1  17         25.84         18.82         3.80 o                         
   0   1  17        243.02        231.15        13.87 o                         
   1   1  17         45.06         36.89         5.83 o                         
   2   1  17         75.71         80.92         7.99 o                         
   3   1  17          7.72         10.90         4.64 o                         
   4   1  17          0.00          3.31         3.55 o                         
  -6   2  17         10.07         10.38         2.70 o                         
  -5   2  17          9.35          7.66         3.69 o                         
  -4   2  17         10.11         16.09         5.58 o                         
  -3   2  17          0.25          3.07         2.35 o                         
  -2   2  17        189.71        159.46        17.39 o                         
  -1   2  17         34.96         28.51         3.53 o                         
   0   2  17        213.61        216.63        11.28 o                         
   1   2  17          6.29          5.33         2.84 o                         
   2   2  17         32.32         38.61         4.73 o                         
   3   2  17         18.03         12.68         3.02 o                         
   4   2  17         62.47         53.70        10.02 o                         
  -5   3  17         20.04         26.94         4.67 o                         
  -4   3  17          3.55          4.52         3.23 o                         
  -3   3  17         36.45         38.85         7.86 o                         
  -2   3  17          2.98          5.70         2.62 o                         
  -1   3  17          1.44          1.54         2.14 o                         
   0   3  17          3.86          8.71         2.84 o                         
   1   3  17          5.73          5.29         2.98 o                         
   2   3  17         30.36         24.97         5.44 o                         
   3   3  17          3.90          3.93         1.95 o                         
  -4   4  17         72.15         28.43         6.12 o                         
  -3   4  17          6.37          6.25         2.54 o                         
  -2   4  17         40.58         36.40         6.01 o                         
  -1   4  17          9.45         12.77         3.83 o                         
   0   4  17         56.15         62.01         6.47 o                         
   1   4  17         10.33          9.96         3.08 o                         
   2   4  17         31.21         22.79         5.22 o                         
  -6   0  18          2.07          2.15         2.52 o                         
  -5   0  18         42.39         32.75        15.52 o                         
  -4   0  18         26.87         21.07         9.45 o                         
  -3   0  18        155.47        155.42        15.43 o                         
  -2   0  18        386.58        363.95        26.41 o                         
  -1   0  18          0.46          7.82         5.11 o                         
   0   0  18        193.63        170.55        16.55 o                         
   1   0  18         33.21         40.93         8.74 o                         
   2   0  18         43.12         49.18         9.76 o                         
   3   0  18        132.21        139.98        14.32 o                         
   4   0  18         61.46         62.37         7.82 o                         
  -5   1  18          9.92         13.27         2.92 o                         
  -4   1  18         78.07         80.68        12.15 o                         
  -3   1  18          0.27          4.45         2.59 o                         
  -2   1  18         20.86         22.33         4.69 o                         
  -1   1  18          0.30          0.54         3.67 o                         
   0   1  18        317.86        324.02        19.89 o                         
   1   1  18          3.74          0.23         2.47 o                         
   2   1  18          9.71         16.33         5.08 o                         
   3   1  18          1.17          3.28         4.21 o                         
   4   1  18         31.06         35.50         5.57 o                         
  -5   2  18          1.85          1.90         2.31 o                         
  -4   2  18          1.65          9.48         3.50 o                         
  -3   2  18         64.06         62.60         7.33 o                         
  -2   2  18         48.09         44.35         6.24 o                         
  -1   2  18          0.70          3.46         2.38 o                         
   0   2  18         73.03         75.79         6.12 o                         
   1   2  18         10.53         11.63         3.15 o                         
   2   2  18          9.49         10.89         2.99 o                         
   3   2  18         41.95         33.76         3.89 o                         
  -4   3  18          6.65          8.78         2.79 o                         
  -3   3  18          2.57          3.70         2.12 o                         
  -2   3  18         16.69         15.29         3.04 o                         
  -1   3  18          0.95          3.21         2.12 o                         
   0   3  18          1.11          2.48         2.41 o                         
   1   3  18          4.10          2.45         2.83 o                         
   2   3  18         38.17         20.66         7.57 o                         
   3   3  18         10.55          5.89         3.29 o                         
  -3   4  18         14.71         20.18         4.75 o                         
  -2   4  18         18.77         15.22         3.56 o                         
  -1   4  18         11.46         10.63         3.08 o                         
   0   4  18          2.44          5.15         2.42 o                         
   1   4  18          7.03         10.23         4.43 o                         
  -5   1  19          4.02          5.05         1.66 o                         
  -4   1  19        124.80        144.07        10.42 o                         
  -3   1  19          6.31         10.16         3.95 o                         
  -2   1  19        100.80        106.14         8.77 o                         
  -1   1  19          0.00          1.99         2.21 o                         
   0   1  19         20.40         18.61         3.69 o                         
   1   1  19          6.06          7.02         3.35 o                         
   2   1  19         12.91         13.08         3.64 o                         
   3   1  19          2.66          2.02         1.87 o                         
  -4   2  19         16.87         16.96         7.12 o                         
  -3   2  19          5.45          5.73         2.11 o                         
  -2   2  19          6.01          4.01         1.95 o                         
  -1   2  19          9.36          8.82         2.70 o                         
   0   2  19         29.30         27.20         3.83 o                         
   1   2  19          8.03          9.78         3.24 o                         
   2   2  19         10.67          9.57         2.49 o                         
   3   2  19         10.77         10.76         1.96 o                         
  -3   3  19         13.29          6.58         6.50 o                         
  -2   3  19          4.27          3.46         1.85 o                         
  -1   3  19         18.99         11.99         2.49 o                         
   0   3  19          3.42          6.13         2.57 o                         
   1   3  19         39.90         29.13         8.58 o                         
   2   3  19         62.12         66.33         8.59 o                         
  -1   4  19          0.71          2.97         4.69 o                         
  -4   0  20         13.65         24.53         7.97 o                         
  -3   0  20          0.69          1.93         3.28 o                         
  -2   0  20          7.07          6.23         6.88 o                         
  -1   0  20        138.53        129.29        60.07 o                         
   0   0  20          5.56          8.01         4.72 o                         
   1   0  20         15.66         24.39        10.13 o                         
   2   0  20          0.24         -1.72         3.36 o                         
   3   0  20        303.48        408.81        23.07 o                         
  -4   1  20         36.07         41.24         5.27 o                         
  -3   1  20         11.81         14.47         3.49 o                         
  -2   1  20          2.93          2.74         2.60 o                         
  -1   1  20         10.09          8.09         2.65 o                         
   0   1  20         28.35         30.13         4.04 o                         
   1   1  20          0.04          3.57         2.58 o                         
   2   1  20          7.30          7.92         2.74 o                         
  -4   2  20         19.70         33.77         5.17 o                         
  -3   2  20          7.30          3.30         2.00 o                         
  -2   2  20          7.27          9.73         2.87 o                         
  -1   2  20         57.64         56.98        13.14 o                         
   0   2  20         61.40         74.74         7.30 o                         
   1   2  20          6.59          6.43         2.18 o                         
   2   2  20         51.16         52.35         3.69 o                         
  -2   3  20          0.40          2.09         2.03 o                         
  -1   3  20          0.25          1.26         1.59 o                         
   0   3  20         20.53         10.63         4.35 o                         
   1   3  20          6.88          4.65         3.52 o                         
  -3   1  21          0.64          1.85         1.97 o                         
  -2   1  21         47.25         54.99         5.29 o                         
  -1   1  21         59.71         62.16         5.89 o                         
   0   1  21         35.96         33.12         5.54 o                         
   1   1  21         67.35         74.14         7.32 o                         
  -2   2  21          0.00         -2.04         2.74 o                         
  -1   2  21         10.40          9.67         3.46 o                         
   0   2  21          4.30          4.02         1.94 o                         
   1   2  21         19.32         30.23         4.17 o                         
  -2   0  22         39.91         27.55         4.99 o                         
  -1   0  22         12.72          9.34         3.92 o                         
   0   0  22         18.98         14.36         4.29 o                         
  -2   1  22          2.27          5.72         2.05 o                         
  -1   1  22          1.29          0.53         1.63 o                         
   0   1  22          4.09          6.27         2.03 o                         
                                                                                
